# Supplementary material for: The nutrient-sensing GCN2 signaling pathway is essential for circadian clock function by regulating histone acetylation under amino acid starvation
Source: eLife. 2023 Apr 21;12:e85241. doi: 10.7554/eLife.85241 (PMC10191625; doi:10.7554/eLife.85241)
Supplement: Figure 1—source data 2. [file elife-85241-fig1-data2.zip › Figure 1-source data 2/Figure 1-source data 2-5.xlsx]

## Sheet: FRQ rhythm+ 3mM 3AT
Hrs in DD	WT	WT	WT	cpc-3ko	cpc-3ko	cpc-3ko	cpc-1ko	cpc-1ko	cpc-1ko
0	1	1	1	0.98583	0.932588	1.08426	0.968325	0.950576	0.957851
4	0.561883	0.585517	0.66294	0.61775	0.743878	0.7163	0.562718	0.432026	0.544744
8	0.223461	0.204677	0.251379	0.43794	0.426434	0.419955	0.343361	0.265257	0.273829
12	0.123585	0.10539	0.162352	0.319004	0.310185	0.295581	0.162825	0.116645	0.171473
16	0.087757	0.02572	0.086146	0.125475	0.225656	0.145568	0.058983	0.062767	0.093456
20	0.254815	0.133949	0.228879	0.292552	0.308205	0.168128	0.243948	0.124467	0.187555
24	0.454878	0.420926	0.419558	0.288877	0.36405	0.27757	0.174113	0.213272	0.251782
28	0.386326	0.24881	0.423174	0.380366	0.274016	0.300748	0.215111	0.221492	0.165547
32	0.324907	0.232382	0.333032	0.323128	0.292294	0.24231	0.147179	0.221875	0.227415
36	0.064208	0.17928	0.216306	0.350332	0.300018	0.319809	0.102158	0.15019	0.143065
40	0.101775	0.249686	0.261502	0.36543	0.373129	0.373373	0.116965	0.134753	0.099242
44	0.390151	0.335244	0.372352	0.24564	0.307293	0.415179	0.132814	0.156041	0.14437
48	0.475936	0.476421	0.392611	0.299795	0.45399	0.39057	0.141226	0.210284	0.198813
