# Supplementary material for: The nutrient-sensing GCN2 signaling pathway is essential for circadian clock function by regulating histone acetylation under amino acid starvation
Source: eLife. 2023 Apr 21;12:e85241. doi: 10.7554/eLife.85241 (PMC10191625; doi:10.7554/eLife.85241)
Supplement: Figure 1—figure supplement 1—source data 1. [file elife-85241-fig1-figsupp1-data1.zip]

Archive with 6 entries (5 files):
- Figure 1-figure supplement 1-source data 1/
- Figure 1-figure supplement 1-source data 1/Figure 1-figure supplement 1-source data 1-1.tif
- Figure 1-figure supplement 1-source data 1/Figure 1-figure supplement 1-source data 1-2.tif
- Figure 1-figure supplement 1-source data 1/Figure 1-figure supplement 1-source data 1-3.tif
- Figure 1-figure supplement 1-source data 1/Figure 1-figure supplement 1-source data 1-4.tif
- Figure 1-figure supplement 1-source data 1/Figure 1-figure supplement 1-source data 1.pdf
