# Supplementary material for: The nutrient-sensing GCN2 signaling pathway is essential for circadian clock function by regulating histone acetylation under amino acid starvation
Source: eLife. 2023 Apr 21;12:e85241. doi: 10.7554/eLife.85241 (PMC10191625; doi:10.7554/eLife.85241)
Supplement: Figure 1—figure supplement 2—source data 4. [file elife-85241-fig1-figsupp2-data4.zip]

Archive with 9 entries (8 files):
- Figure 1-figure supplement 2-source data 4/
- Figure 1-figure supplement 2-source data 4/Figure 1-figure supplement 2-source data 4-1.pdf
- Figure 1-figure supplement 2-source data 4/Figure 1-figure supplement 2-source data 4-2.xlsx
- Figure 1-figure supplement 2-source data 4/Figure 1-figure supplement 2-source data 4-3.tif
- Figure 1-figure supplement 2-source data 4/Figure 1-figure supplement 2-source data 4-4.tif
- Figure 1-figure supplement 2-source data 4/Figure 1-figure supplement 2-source data 4-5.tif
- Figure 1-figure supplement 2-source data 4/Figure 1-figure supplement 2-source data 4-6.TIFF
- Figure 1-figure supplement 2-source data 4/Figure 1-figure supplement 2-source data 4-7.tif
- Figure 1-figure supplement 2-source data 4/Figure 1-figure supplement 2-source data 4-8.tif
