# Supplementary material for: The nutrient-sensing GCN2 signaling pathway is essential for circadian clock function by regulating histone acetylation under amino acid starvation
Source: eLife. 2023 Apr 21;12:e85241. doi: 10.7554/eLife.85241 (PMC10191625; doi:10.7554/eLife.85241)
Supplement: Figure 2—figure supplement 1—source data 1. [file elife-85241-fig2-figsupp1-data1.zip › Figure 2-figure supplement 1-source data 1/Figure 2-figure supplement 1-source data 1.xlsx]

## Sheet: WC2-ChIP+0mM 3-AT
Hrs in DD	WT	WT	WT	cpc-3KO	cpc-3KO	cpc-3KO	cpc-1KO	cpc-1KO	cpc-1KO
DD10	0.105	0.076	0.106	0.057	0.065	0.034	0.035	0.038	0.032
DD14	0.32	0.257	0.299	0.263	0.217	0.206	0.165	0.176	0.142
DD18	0.256	0.213	0.202	0.124	0.088	0.091	0.266	0.221	0.203
DD22	0.041	0.02	0.019	0.056	0.025	0.033	0.029	0.016	0.05
