# Supplementary material for: The nutrient-sensing GCN2 signaling pathway is essential for circadian clock function by regulating histone acetylation under amino acid starvation
Source: eLife. 2023 Apr 21;12:e85241. doi: 10.7554/eLife.85241 (PMC10191625; doi:10.7554/eLife.85241)
Supplement: Figure 3—source data 1. [file elife-85241-fig3-data1.zip › Figure 3-source data 1/Figure 3-source data 1.xlsx]

## Sheet: H2B-ChIP
	0mM 3-AT	3mM 3-AT	7.5mM 3-AT	12mM 3-AT	15mM 3-AT
WT	0.237881	0.21302	0.229762	0.231085	0.294468
	0.208044	0.205906	0.207862	0.201245	0.234838
	0.188264	0.292974	0.273968	0.25274	0.300605
