# Supplementary material for: The nutrient-sensing GCN2 signaling pathway is essential for circadian clock function by regulating histone acetylation under amino acid starvation
Source: eLife. 2023 Apr 21;12:e85241. doi: 10.7554/eLife.85241 (PMC10191625; doi:10.7554/eLife.85241)
Supplement: Figure 3—source data 2. [file elife-85241-fig3-data2.zip › Figure 3-source data 2/Figure 3-source data 2.xlsx]

## Sheet: H3ac-ChIP(normalizzed with H2B)
	0mM 3-AT	3mM 3-AT	7.5mM 3-AT	12mM 3-AT	15mM 3-AT
WT	0.220545	0.159838	0.140071	0.146117	0.092291
	0.217978	0.177448	0.121217	0.14585	0.123008
	0.218227	0.211433	0.118703	0.14625	0.121595
