# Supplementary material for: The nutrient-sensing GCN2 signaling pathway is essential for circadian clock function by regulating histone acetylation under amino acid starvation
Source: eLife. 2023 Apr 21;12:e85241. doi: 10.7554/eLife.85241 (PMC10191625; doi:10.7554/eLife.85241)
Supplement: Figure 3—source data 4. [file elife-85241-fig3-data4.zip]

Archive with 2 entries (1 files):
- Figure 3-source data 4/
- Figure 3-source data 4/Figure 3-source data 4.xlsx
