# Supplementary material for: The nutrient-sensing GCN2 signaling pathway is essential for circadian clock function by regulating histone acetylation under amino acid starvation
Source: eLife. 2023 Apr 21;12:e85241. doi: 10.7554/eLife.85241 (PMC10191625; doi:10.7554/eLife.85241)
Supplement: Figure 4—figure supplement 1—source data 2. [file elife-85241-fig4-figsupp1-data2.zip]

Archive with 4 entries (3 files):
- Figure 4-figure supplement 1-source data 2/
- Figure 4-figure supplement 1-source data 2/Figure 4-figure supplement 1-source data 3-1.tif
- Figure 4-figure supplement 1-source data 2/Figure 4-figure supplement 1-source data 3-2.TIFF
- Figure 4-figure supplement 1-source data 2/Figure 4-figure supplement 1-source data 3.pdf
