# Supplementary material for: The nutrient-sensing GCN2 signaling pathway is essential for circadian clock function by regulating histone acetylation under amino acid starvation
Source: eLife. 2023 Apr 21;12:e85241. doi: 10.7554/eLife.85241 (PMC10191625; doi:10.7554/eLife.85241)
Supplement: Figure 5—source data 2. [file elife-85241-fig5-data2.zip]

Archive with 5 entries (4 files):
- Figure 5-source data 2/
- Figure 5-source data 2/Figure 5-source data 2-1.pdf
- Figure 5-source data 2/Figure 5-source data 2-2.TIFF
- Figure 5-source data 2/Figure 5-source data 2-3.tif
- Figure 5-source data 2/Figure 5-source data 2-4.xlsx
