# Supplementary material for: The nutrient-sensing GCN2 signaling pathway is essential for circadian clock function by regulating histone acetylation under amino acid starvation
Source: eLife. 2023 Apr 21;12:e85241. doi: 10.7554/eLife.85241 (PMC10191625; doi:10.7554/eLife.85241)
Supplement: Figure 5—figure supplement 1—source data 5. [file elife-85241-fig5-figsupp1-data5.zip]

Archive with 2 entries (1 files):
- Figure 5-figure supplement 1-source data 5/
- Figure 5-figure supplement 1-source data 5/Figure 5-figure supplement 1-source data 5.xlsx
