# Supplementary material for: The nutrient-sensing GCN2 signaling pathway is essential for circadian clock function by regulating histone acetylation under amino acid starvation
Source: eLife. 2023 Apr 21;12:e85241. doi: 10.7554/eLife.85241 (PMC10191625; doi:10.7554/eLife.85241)
Supplement: Figure 6—source data 1. [file elife-85241-fig6-data1.zip › Figure 6-source data 1/Figure 6-source data 1.xlsx]

## Sheet: H3ac-ChIP-WT gcn-5KO and hda-1
Hrs in DD	WT	WT	WT	gcn-5KO	gcn-5KO	gcn-5KO	hda-1KO	hda-1KO	hda-1KO
DD18h	0.161143	0.167793	0.18164	0.111504	0.114327	0.09797	0.518608	0.692052	0.362144
