# Supplementary material for: The nutrient-sensing GCN2 signaling pathway is essential for circadian clock function by regulating histone acetylation under amino acid starvation
Source: eLife. 2023 Apr 21;12:e85241. doi: 10.7554/eLife.85241 (PMC10191625; doi:10.7554/eLife.85241)
Supplement: Figure 7—source data 1. [file elife-85241-fig7-data1.zip › Figure 7-source data 1/Figure 7-source data 1.xls]

## Sheet: WT VS WT+12mM 3-AT
gene_id	average_FPKM_WT-0	average_FPKM_WT-12	log2FC	pvalue	padj		up_exp	2251
NCU05914	75.8171	0.47085	-7.24323	2.73093e-32	7.77558e-31		down_exp	2088
NCU04533	54.6793	0.25038	-7.05533	3.18785e-21	5.04046e-20
NCU06912	60.4298	0.524072	-6.83612	1.40252e-36	4.74641e-35
NCU06911	63.9076	0.963315	-6.06684	2.09794e-28	4.89054e-27
NCU05354	7.38434	0.156077	-5.62716	1.13515e-05	4.36631e-05
NCU09767	2.5527	0.055085	-5.54222	1.75076e-05	6.51971e-05
NCU09773	11.2046	0.255381	-4.947	2.60996e-19	3.60904e-18
NCU05134	143.049	5.12586	-4.85467	1.29989e-20	1.96665e-19
NCU05812	2.51321	0.100858	-4.80029	2.64281e-05	9.59619e-05
NCU09775	5.84191	0.254035	-4.64752	7.45424e-07	3.39935e-06
NCU08099	25.6968	1.58219	-4.48495	5.12885e-23	9.13954e-22
NCU07185	5.15451	0.147245	-4.47072	0.000113427	0.000367578
NCU05081	2.5904	0.095033	-4.4604	0.00012574	0.000403917
NCU03509	38.8344	1.89641	-4.26303	2.02141e-66	1.92558e-64
NCU04987	92.164	4.01543	-4.0708	1.39534e-76	1.92258e-74
NCU00265	231.241	15.1965	-3.96816	5.17718e-99	1.14135e-96
NCU09852	6.30611	0.454425	-3.94533	1.38065e-09	8.68224e-09
NCU04487	32.7156	1.91888	-3.90761	2.43307e-09	1.4829e-08
NCU05495	2042.81	139.229	-3.88301	3.42991e-218	2.64652e-214
NCU08100	11.5399	0.996373	-3.8737	3.99179e-09	2.38027e-08
NCU07802	56.8922	3.97395	-3.82889	7.70232e-75	1.00731e-72
NCU05948	31.4207	2.49246	-3.77462	2.42306e-43	1.05629e-41
NCU01348	325.675	24.565	-3.65274	2.6031e-22	4.4437e-21
NCU07232	21.5688	1.85111	-3.36706	1.27424e-05	4.87217e-05
NCU09037	2.83643	0.280773	-3.29788	2.6603e-06	1.11924e-05
NCU06364	8.05753	0.78544	-3.29574	4.00688e-11	2.96994e-10
NCU01754	1380.87	147.684	-3.27608	9.38714e-20	1.33637e-18
NCU05598	22.2465	2.12373	-3.25941	4.81132e-29	1.17111e-27
NCU05909	5.54525	0.768733	-3.22093	4.01212e-11	2.97097e-10
NCU10014	73.9501	8.53976	-3.14963	1.90211e-62	1.61282e-60
NCU04403	2.74334	0.322329	-3.08921	1.44922e-06	6.36076e-06
NCU16729	3.605	0.476336	-3.07183	0.000984062	0.0026689
NCU12068	12.9299	1.58118	-3.04517	8.9592e-17	1.02718e-15
NCU09495	13.9752	1.38568	-3.03633	4.69024e-18	5.86545e-17
NCU06081	66.0899	8.72609	-2.98153	2.31908e-64	2.05679e-62
NCU11046	4.80603	0.567482	-2.93788	2.79738e-05	0.000101241
NCU09933	36.5689	4.89353	-2.86273	2.06285e-29	5.1345e-28
NCU10883	14.1208	1.88524	-2.84057	1.64834e-31	4.57504e-30
NCU02193	2257.62	316.295	-2.82814	2.10147e-62	1.74354e-60
NCU09497	54.2889	7.60121	-2.78855	1.70852e-48	9.09171e-47
NCU04472	10.1166	1.50099	-2.74278	1.10905e-35	3.62601e-34
NCU07222	6.43572	1.0004	-2.73579	9.03946e-09	5.17422e-08
NCU09648	8.16218	1.32463	-2.73147	6.16203e-15	6.24786e-14
NCU08193	33.0446	5.19513	-2.72974	2.18176e-22	3.741e-21
NCU00830	20.1944	3.42646	-2.71637	3.83815e-23	6.87127e-22
NCU07049	18.9484	3.37604	-2.69771	3.07169e-14	2.95895e-13
NCU05259	809.477	129.348	-2.66457	2.24389e-72	2.70529e-70
NCU05153	3.88057	0.789682	-2.65438	1.90276e-08	1.04422e-07
NCU07308	65.7818	11.1428	-2.65246	9.99673e-65	9.18271e-63
NCU00719	69.5368	10.6328	-2.61205	7.42006e-45	3.51247e-43
NCU08535	34.9572	5.80077	-2.5999	1.47921e-46	7.41143e-45
NCU00260	49.834	7.68598	-2.5941	2.65319e-27	5.91676e-26
NCU11331	0.651478	0.172011	-2.57654	0.00165274	0.00428225
NCU03696	23.7057	4.08154	-2.55663	6.30565e-21	9.78962e-20
NCU07569	115.531	19.833	-2.55637	1.25494e-60	9.68314e-59
NCU00102	58.3969	9.85624	-2.54967	4.28015e-48	2.24664e-46
NCU08738	20.0459	3.09692	-2.54915	9.74935e-25	1.92887e-23
NCU09357	6.52011	1.17509	-2.52616	2.44852e-26	5.20462e-25
NCU05079	41.8274	7.42687	-2.52359	1.93092e-33	5.86574e-32
NCU05629	13.9768	2.56476	-2.51979	3.07732e-14	2.96068e-13
NCU06619	258.64	45.8691	-2.5173	9.80212e-82	1.57569e-79
NCU03208	15.3406	3.33514	-2.51716	1.00481e-13	9.20799e-13
NCU02904	52.3249	9.04804	-2.50427	4.74651e-09	2.80429e-08
NCU08147	9.38972	1.88729	-2.43	1.75597e-20	2.60559e-19
NCU04049	12.8117	2.49262	-2.42199	1.90866e-19	2.67282e-18
NCU08351	18.7316	0.649576	-2.38414	0.000116176	0.000376013
NCU01425	138.838	24.4428	-2.38276	4.34555e-10	2.88805e-09
NCU02882	26.8514	6.06533	-2.37747	1.82067e-21	2.93284e-20
NCU05653	6.45321	1.22214	-2.37746	1.97337e-08	1.08002e-07
NCU08545	1.93162	0.363127	-2.36364	0.00169461	0.00437898
NCU01753	17.1997	13.9092	-2.3582	5.92827e-50	3.33887e-48
NCU07083	12.6855	2.40766	-2.3447	1.15353e-17	1.40611e-16
NCU07307	86.6266	18.1948	-2.34329	2.85273e-48	1.50765e-46
NCU00144	49.537	10.9014	-2.30913	4.61442e-69	4.87738e-67
NCU04736	65.5563	14.3211	-2.30408	1.22392e-46	6.213e-45
NCU04195	38.468	7.8733	-2.29427	3.15311e-42	1.32225e-40
NCU05131	6.60627	1.53563	-2.29027	2.46128e-07	1.19592e-06
NCU08087	4.48755	1.19377	-2.28035	3.76347e-05	0.000132885
NCU00308	8.91984	2.06865	-2.26063	4.36806e-14	4.14053e-13
NCU01185	3.51987	0.683665	-2.26031	2.44637e-05	8.93337e-05
NCU09868	28.8219	7.01116	-2.25602	3.69493e-13	3.26203e-12
NCU07914	1221.39	250.466	-2.25568	3.69621e-101	8.64242e-99
NCU03641	4.86594	1.0389	-2.24477	2.0683e-10	1.42619e-09
NCU05755	4.79973	1.04262	-2.23069	0.000445932	0.00128869
NCU00972	7.82497	1.53795	-2.22212	9.53494e-07	4.29741e-06
NCU02252	696.97	152.329	-2.22056	4.23324e-98	9.07325e-96
NCU05833	15.8661	3.53652	-2.206	1.21183e-30	3.18044e-29
NCU08011	20.8305	4.6748	-2.20009	3.9162e-21	6.15425e-20
NCU03813	41.9596	9.10154	-2.19597	1.35808e-23	2.4773e-22
NCU04129	28.1206	6.30425	-2.1943	1.75508e-20	2.60559e-19
NCU05577	11.605	2.4789	-2.18729	3.4067e-15	3.51418e-14
NCU02627	23.1163	5.31648	-2.18456	2.57388e-16	2.87827e-15
NCU03255	16.9207	3.91601	-2.1756	3.61371e-19	4.90042e-18
NCU08976	176.827	40.4433	-2.17389	1.79856e-40	7.08047e-39
NCU05137	294.611	66.0179	-2.17324	5.49001e-59	3.95896e-57
NCU07787	405.327	96.5559	-2.16775	6.63986e-12	5.26008e-11
NCU09670	4.35147	0.95302	-2.15282	0.000100852	0.000329735
NCU00829	19.6175	4.42392	-2.14798	1.14898e-21	1.88227e-20
NCU16993	7.80749	1.35856	-2.14686	0.000104949	0.000341682
NCU09856	1.48219	0.217308	-2.14494	0.00132999	0.003507
NCU04202	479.969	109.302	-2.1413	1.13352e-82	1.94361e-80
NCU09848	5.19597	1.26228	-2.14061	1.7856e-05	6.63986e-05
NCU07235	1.77327	0.373796	-2.13776	0.00166257	0.00430482
NCU09038	5.9708	1.289	-2.13666	3.11018e-07	1.49242e-06
NCU09187	8.0866	1.83629	-2.13144	2.831e-10	1.92628e-09
NCU04545	22.0378	4.93459	-2.12982	3.78882e-26	7.94416e-25
NCU04931	42.3337	10.0491	-2.12678	3.20025e-30	8.34228e-29
NCU07458	96.8064	22.801	-2.11821	1.9082e-44	8.92345e-43
NCU06042	104.887	23.4845	-2.11356	1.24291e-33	3.80569e-32
NCU14103	17.5802	3.59884	-2.11205	2.61984e-10	1.78575e-09
NCU03392	10.6676	2.09166	-2.09974	2.62868e-08	1.4164e-07
NCU01882	91.0303	21.5587	-2.09638	6.2016e-47	3.1901e-45
NCU03633	81.8726	19.9917	-2.09557	6.10151e-57	4.24137e-55
NCU09498	6.15909	1.63204	-2.09227	8.69471e-06	3.41243e-05
NCU05138	4.22493	1.68305	-2.08483	1.72196e-42	7.30037e-41
NCU08282	39.725	7.40762	-2.08002	3.8836e-17	4.54028e-16
NCU03639	39.4729	8.88602	-2.07584	4.92753e-15	5.04851e-14
NCU04907	194.867	47.4054	-2.06889	1.90611e-09	1.18228e-08
NCU06521	7.25971	1.86509	-2.06095	3.93729e-10	2.62577e-09
NCU04630	8.33696	2.07333	-2.05665	2.41245e-12	1.9866e-11
NCU07804	40.5407	10.2932	-2.05628	9.3393e-36	3.06647e-34
NCU12067	9.38398	2.18429	-2.05217	2.19083e-06	9.32404e-06
NCU09430	10.5084	2.79235	-2.04566	5.76538e-08	3.00376e-07
NCU07798	7.59215	1.76985	-2.04257	1.43121e-09	8.97824e-09
NCU01038	2.20499	0.667402	-2.02649	0.000897991	0.00244664
NCU05061	26.7844	6.18998	-2.02399	8.1968e-14	7.53832e-13
NCU05163	216.603	64.5198	-2.01454	8.42736e-28	1.91251e-26
NCU08793	9.64932	2.28479	-2.01178	1.11782e-11	8.69466e-11
NCU04430	16.258	4.37461	-2.01067	2.72085e-13	2.43268e-12
NCU02660	66.2411	16.3979	-2.00967	1.21118e-28	2.87552e-27
NCU02092	1.94778	0.545155	-1.99199	0.000144715	0.000458948
NCU01652	108.596	28.3841	-1.99105	2.66675e-44	1.21755e-42
NCU03534	5.57089	1.59904	-1.98455	3.33467e-05	0.000119122
NCU08439	2.9497	0.785408	-1.98402	3.77432e-07	1.78667e-06
NCU17116	48.8515	12.4326	-1.97839	1.50848e-18	1.97949e-17
NCU05356	3.2881	0.917182	-1.97776	0.000374563	0.00110142
NCU08764	7.28061	1.25543	-1.96796	6.71271e-06	2.67814e-05
NCU05170	9.62472	2.28257	-1.96578	0.000470558	0.00135479
NCU03835	2.55036	0.343725	-1.96054	0.0113121	0.0241851
NCU17041	3.66798	0.635529	-1.9572	0.00350118	0.00847399
NCU01752	109.021	28.2805	-1.94452	5.40266e-49	2.9357e-47
NCU06608	1.65471	0.546144	-1.94414	0.000657322	0.00184433
NCU05133	103.992	26.8997	-1.93243	6.7464e-53	4.198e-51
NCU04532	1.38612	1.24566	-1.9289	0.000138943	0.000441549
NCU09651	7.27843	1.77123	-1.92679	1.26337e-06	5.58316e-06
NCU14128	18.252	4.9148	-1.90833	6.01983e-09	3.5162e-08
NCU05957	3.03404	0.74841	-1.90226	0.000133401	0.000425339
NCU06387	16.8308	4.99124	-1.90049	2.25554e-16	2.52962e-15
NCU09544	3.83392	0.994442	-1.89989	2.47005e-06	1.04604e-05
NCU02209	351.959	93.6902	-1.89743	4.85681e-45	2.3422e-43
NCU16018	2.50672	0.279507	-1.8962	0.0113944	0.0243409
NCU09755	12.7202	3.41645	-1.89446	9.20822e-10	5.92089e-09
NCU05161	12.6628	3.07905	-1.89427	2.68172e-08	1.44397e-07
NCU02542	276.327	74.1519	-1.89181	4.22456e-68	4.28904e-66
NCU08269	399.156	113.76	-1.86848	1.92954e-50	1.11942e-48
NCU00699	20.2997	5.43401	-1.85707	9.1726e-11	6.5412e-10
NCU09909	12.6196	4.04545	-1.85689	1.64146e-14	1.6073e-13
NCU00451	38.7425	10.3459	-1.85388	2.21233e-21	3.53672e-20
NCU08226	156.233	46.8324	-1.85075	2.71696e-29	6.71924e-28
NCU04446	5.17671	1.52233	-1.8489	7.82456e-05	0.000261587
NCU09345	10175.5	3638.59	-1.84788	1.07355e-64	9.74533e-63
NCU06327	2.15933	0.508877	-1.84197	0.0019139	0.00488188
NCU05712	55.9456	14.8325	-1.84105	4.17987e-22	6.99607e-21
NCU09759	12.0128	2.89907	-1.83332	1.36399e-08	7.6431e-08
NCU06140	15.1289	4.54961	-1.83277	5.20426e-12	4.17857e-11
NCU01299	27.3476	8.88295	-1.82326	7.58715e-10	4.91128e-09
NCU06824	4.61257	1.42806	-1.81685	4.36053e-05	0.000151711
NCU08901	2.85027	0.932619	-1.81506	4.67888e-05	0.000162184
NCU09291	37.9703	11.3374	-1.81381	2.84148e-19	3.90817e-18
NCU09693	261.77	73.8414	-1.81139	9.34105e-33	2.73013e-31
NCU07760	8.06547	2.24346	-1.80342	2.99198e-06	1.24992e-05
NCU01977	310.577	88.9265	-1.7985	1.08526e-40	4.33879e-39
NCU00595	35.1939	10.2681	-1.79613	5.91126e-27	1.28845e-25
NCU08495	36.3398	10.7869	-1.79489	2.92688e-15	3.03955e-14
NCU04932	10.4844	3.01264	-1.7912	7.69117e-13	6.63073e-12
NCU04097	53.3756	16.0061	-1.79078	4.43233e-24	8.36182e-23
NCU07200	73.699	19.591	-1.78803	2.63594e-19	3.63845e-18
NCU09003	15.1213	4.43879	-1.77487	1.30857e-15	1.39461e-14
NCU16807	29.047	8.29024	-1.77231	6.48999e-09	3.77213e-08
NCU05870	4.41457	0.940951	-1.76933	0.000516508	0.00147716
NCU09823	2.02851	0.585157	-1.76673	0.00092567	0.00251816
NCU05303	61.8329	19.077	-1.76672	8.72641e-31	2.32986e-29
NCU08123	2.21236	0.695139	-1.76438	0.00114427	0.00306037
NCU09810	59.5534	17.3281	-1.76407	1.77657e-35	5.78398e-34
NCU06110	19035.7	5002.86	-1.75947	1.12625e-62	9.65569e-61
NCU06518	20.5124	6.16629	-1.75715	2.71254e-15	2.82837e-14
NCU04156	195.102	60.2936	-1.74747	3.19793e-26	6.74187e-25
NCU10042	6104.21	2047.01	-1.74705	9.42045e-53	5.81506e-51
NCU01386	16.783	5.36126	-1.73665	7.90869e-19	1.05032e-17
NCU09168	6.66037	2.13073	-1.73116	1.9094e-06	8.2307e-06
NCU09227	33.5032	10.789	-1.72852	8.03637e-23	1.4125e-21
NCU04443	53.8659	17.2393	-1.72475	7.28916e-30	1.85621e-28
NCU05828	26.7575	8.07906	-1.70173	7.39283e-22	1.22673e-20
NCU06512	995.147	307.344	-1.69979	9.84617e-39	3.56681e-37
NCU02890	46.2501	14.0085	-1.69615	1.11687e-14	1.10768e-13
NCU01689	131.575	41.6256	-1.6951	2.08721e-24	4.01619e-23
NCU05814	19.6846	6.37033	-1.69231	5.96612e-12	4.76548e-11
NCU12022	29.3536	8.52204	-1.68258	2.6318e-09	1.59646e-08
NCU10610	22.7586	8.22008	-1.68135	1.18813e-13	1.08236e-12
NCU01801	54.1011	16.9453	-1.68075	1.24025e-12	1.04019e-11
NCU07454	3.22449	1.00303	-1.68027	0.000939515	0.00255347
NCU01898	31.1031	10.2321	-1.68009	2.33682e-17	2.76972e-16
NCU09306	15.9764	4.78095	-1.6742	7.30968e-08	3.76261e-07
NCU06366	26.1512	8.1361	-1.67335	9.98061e-19	1.32093e-17
NCU06949	14.3115	4.60983	-1.67125	2.22921e-09	1.36296e-08
NCU09170	6.61771	2.31107	-1.66408	6.65206e-06	2.65669e-05
NCU07305	47.211	15.1755	-1.65518	3.5002e-29	8.6286e-28
NCU06305	158.606	47.1184	-1.65324	3.79295e-18	4.78992e-17
NCU04622	40.0506	14.4283	-1.64765	5.73664e-15	5.83957e-14
NCU03243	11.1775	3.22895	-1.6436	1.17978e-09	7.48003e-09
NCU06983	36.1783	11.3864	-1.64101	1.04744e-16	1.19033e-15
NCU00798	18.2554	4.45248	-1.63766	1.26381e-11	9.80055e-11
NCU03755	90.9261	31.1476	-1.63458	2.08576e-32	5.98281e-31
NCU05311	6.28343	2.05842	-1.61999	0.000258685	0.000783981
NCU01136	9.31209	3.30907	-1.61924	1.816e-07	8.95354e-07
NCU03263	73.9906	25.239	-1.61623	1.16441e-24	2.28616e-23
NCU08225	21.4903	7.18127	-1.61571	3.91981e-20	5.67453e-19
NCU08601	9.87027	3.57539	-1.60792	5.53975e-09	3.25302e-08
NCU06075	422.535	157.769	-1.60775	1.55283e-49	8.5864e-48
NCU08762	66.6741	22.1859	-1.60633	1.18984e-21	1.94508e-20
NCU06687	179.969	60.8341	-1.60394	2.68881e-39	1.00713e-37
NCU07452	17.192	6.24466	-1.60028	4.06785e-11	3.00647e-10
NCU08701	5.31715	1.89628	-1.59963	1.15777e-09	7.34649e-09
NCU07457	9.32446	2.72676	-1.59108	2.52591e-09	1.53464e-08
NCU04085	1.99627	0.68837	-1.58778	0.023824	0.0466801
NCU16555	24.9099	7.05147	-1.58699	9.1696e-09	5.23706e-08
NCU08169	37.3682	12.3139	-1.58667	1.90143e-18	2.4741e-17
NCU12021	25.3073	7.99557	-1.5864	1.65905e-07	8.22174e-07
NCU08013	4.69847	1.94298	-1.58011	0.00172944	0.00445853
NCU00891	66.1899	23.9442	-1.57746	1.82049e-35	5.90205e-34
NCU02883	9.04944	3.2443	-1.57029	1.33255e-06	5.87875e-06
NCU16806	39.0209	13.7471	-1.56797	9.18621e-14	8.42816e-13
NCU15830	4.05632	1.28162	-1.55939	0.00492449	0.0115144
NCU04928	7.21593	2.38245	-1.55839	0.000628843	0.00177345
NCU09213	2.08145	0.800816	-1.55346	0.0116104	0.0247338
NCU07281	377.716	130.573	-1.55309	2.14717e-50	1.23639e-48
NCU08839	1.87441	0.756567	-1.55037	0.00353788	0.00854363
NCU16367	9.0214	2.86388	-1.5474	9.15752e-05	0.000301963
NCU09400	31.4579	11.5289	-1.54146	2.68782e-14	2.5989e-13
NCU02319	25.849	8.75621	-1.53798	1.80049e-21	2.90639e-20
NCU11337	473.802	170.777	-1.53454	4.46434e-28	1.02216e-26
NCU04645	38.4146	13.5676	-1.52908	1.0808e-18	1.42554e-17
NCU00399	14.6565	4.92533	-1.52885	4.62614e-10	3.05349e-09
NCU08638	3.68618	1.59557	-1.5282	0.0033992	0.00824787
NCU00985	19.2762	6.92214	-1.52262	5.87756e-11	4.26234e-10
NCU01768	128.843	44.7906	-1.52209	1.78045e-39	6.70146e-38
NCU01045	34.8635	8.7096	-1.51668	5.49942e-11	4.01073e-10
NCU09020	21.7092	8.14891	-1.51162	5.07087e-11	3.7087e-10
NCU08185	14.926	4.18778	-1.51138	4.31156e-09	2.55907e-08
NCU09032	25.1587	8.80225	-1.50987	6.53671e-18	8.08289e-17
NCU07442	50.9543	18.5592	-1.50595	3.14735e-20	4.59943e-19
NCU01529	11.9608	4.13229	-1.50564	0.00549103	0.0126853
NCU06185	498.444	179.881	-1.50517	8.02463e-30	2.0301e-28
NCU07027	576.765	203.853	-1.50456	2.01228e-36	6.78026e-35
NCU01320	63.782	22.7243	-1.50017	4.09177e-14	3.90261e-13
NCU07494	23.6433	8.07448	-1.49455	2.08818e-09	1.28489e-08
NCU16364	8.78214	2.39	-1.4939	0.00514559	0.0119841
NCU02296	21.0399	8.18789	-1.49054	7.08585e-14	6.57144e-13
NCU00931	17.3764	5.73419	-1.4872	3.35913e-09	2.01391e-08
NCU07696	26.0284	9.09759	-1.48663	1.33922e-08	7.52066e-08
NCU10276	40.3296	14.6635	-1.48369	1.09453e-20	1.66904e-19
NCU02157	52.6828	17.86	-1.48106	2.69706e-16	3.01166e-15
NCU04942	19.9236	7.5816	-1.47996	3.30126e-12	2.68981e-11
NCU04537	3.5673	1.38798	-1.47815	0.00284919	0.00704176
NCU02745	58.2062	21.8201	-1.46988	1.71386e-16	1.93335e-15
NCU05123	4.30726	1.77141	-1.4655	1.06805e-05	4.11847e-05
NCU09937	6.81075	2.60465	-1.46445	8.86613e-06	3.47441e-05
NCU06817	4.95427	2.03262	-1.46365	0.014342	0.0297242
NCU01347	16.7871	6.38948	-1.46131	7.89682e-09	4.55055e-08
NCU01633	403.77	153.476	-1.46067	5.9516e-31	1.61132e-29
NCU02903	9.49083	3.93489	-1.46028	5.4172e-06	2.18743e-05
NCU08551	9.97958	3.60884	-1.45943	7.32438e-10	4.74516e-09
NCU04046	10.2704	3.81471	-1.45565	3.63824e-06	1.50202e-05
NCU01678	11.6164	4.02795	-1.45005	5.61878e-09	3.29442e-08
NCU04592	31.2061	12.3444	-1.44999	2.36484e-12	1.94947e-11
NCU07257	663.54	251.115	-1.44834	0.000847647	0.00231931
NCU00743	62.9667	23.9499	-1.4474	9.30238e-34	2.85965e-32
NCU09422	57.3567	23.2	-1.4442	1.70389e-17	2.04785e-16
NCU08550	91.2866	34.5901	-1.44163	1.62337e-24	3.14722e-23
NCU04435	10.6616	3.83004	-1.43667	3.01961e-07	1.45348e-06
NCU01769	7.18834	2.56693	-1.43393	5.10634e-06	2.06827e-05
NCU14055	0.213336	0.042148	-1.42877	0.00910922	0.0199282
NCU00370	2.51847	0.65028	-1.42864	0.0154314	0.0316841
NCU03634	182.939	45.9661	-1.42839	3.37099e-26	7.08734e-25
NCU04589	2.40212	0.666672	-1.42286	0.0326829	0.0616731
NCU01106	3.04382	0.953363	-1.41695	0.00325175	0.0079325
NCU00629	243.167	91.5824	-1.41644	1.04629e-29	2.62969e-28
NCU09197	7.67234	2.62667	-1.41628	2.80515e-05	0.000101427
NCU08065	7.45129	2.77497	-1.41473	1.33924e-06	5.90153e-06
NCU07351	71.2078	28.3568	-1.41309	1.27907e-17	1.55667e-16
NCU11381	38.1481	14.8485	-1.41267	1.7075e-19	2.39983e-18
NCU01467	253.535	88.9927	-1.41125	8.636e-27	1.86654e-25
NCU01426	16.8309	6.28556	-1.40521	1.86939e-09	1.16044e-08
NCU05689	132.369	49.3639	-1.40477	1.18925e-24	2.32899e-23
NCU03518	4.53157	2.15068	-1.40318	0.000854399	0.00233695
NCU06945	21.8024	7.78162	-1.39974	3.04608e-09	1.83621e-08
NCU03413	3.78245	1.49882	-1.39802	0.0085111	0.0187473
NCU08228	128.252	52.9184	-1.39125	4.4855e-24	8.44149e-23
NCU05873	8.48691	3.35597	-1.38826	1.37272e-07	6.86895e-07
NCU08332	2442.45	1099.2	-1.388	3.23393e-20	4.71702e-19
NCU06532	88.3744	34.6796	-1.38589	6.18398e-21	9.62007e-20
NCU04816	6.90848	3.18427	-1.3823	4.18644e-05	0.000146563
NCU04983	84.7682	34.3821	-1.38166	4.63842e-18	5.81007e-17
NCU07503	126.033	52.5579	-1.3795	4.78186e-17	5.55579e-16
NCU16438	4.68488	1.89793	-1.37906	0.00397679	0.0094853
NCU01565	60.0315	23.7418	-1.37516	3.17872e-21	5.03634e-20
NCU05974	134.007	54.0572	-1.37513	3.23744e-28	7.52412e-27
NCU09428	16.4141	6.34253	-1.37093	2.0882e-09	1.28489e-08
NCU04058	47.5235	18.6881	-1.37045	2.73467e-13	2.44221e-12
NCU06121	3.93104	1.81897	-1.36686	0.011678	0.0248571
NCU07936	52.0418	20.6355	-1.36343	4.0416e-24	7.64338e-23
NCU05723	51.9107	21.1696	-1.36237	6.8825e-30	1.75846e-28
NCU05070	7.16251	3.17901	-1.36235	0.00061085	0.00172776
NCU06546	13.6734	5.90247	-1.36214	5.07158e-09	2.9872e-08
NCU07453	25.7181	10.1516	-1.36141	1.11097e-09	7.06696e-09
NCU08199	4.29354	1.6115	-1.35683	0.00352007	0.00850637
NCU03006	107.434	42.4578	-1.34891	7.92544e-18	9.75322e-17
NCU08752	5.49776	1.96036	-1.3475	6.59904e-05	0.000223423
NCU03244	2.90969	1.16386	-1.34746	0.0026655	0.00661319
NCU02481	25.596	10.1892	-1.34697	3.37181e-13	2.98702e-12
NCU09800	7.91257	3.02062	-1.34694	0.000123723	0.000398268
NCU00306	62.448	25.3674	-1.34593	3.78684e-16	4.19215e-15
NCU05351	3.57942	1.58847	-1.34308	0.0246374	0.0480907
NCU03802	33.057	14.0708	-1.34283	1.20367e-13	1.09265e-12
NCU01692	251.59	99.1217	-1.34247	1.16163e-30	3.0591e-29
NCU09772	7.82687	3.05906	-1.33953	9.26624e-06	3.61103e-05
NCU01145	51.0517	20.1869	-1.33607	3.01684e-16	3.35901e-15
NCU08164	19.9511	8.36285	-1.32892	1.27765e-08	7.20115e-08
NCU11353	11.9919	5.21743	-1.32655	2.47069e-07	1.19974e-06
NCU09209	142.46	53.2057	-1.32457	3.4393e-19	4.67212e-18
NCU02732	16.614	7.31942	-1.32004	4.69085e-10	3.09356e-09
NCU08610	23.5057	10.1028	-1.31812	3.15034e-18	4.00461e-17
NCU09356	13.8309	5.30009	-1.31772	1.99221e-06	8.55421e-06
NCU08178	4.86975	2.04229	-1.31682	0.000133072	0.000424526
NCU06934	17.6724	6.33906	-1.31553	2.41354e-10	1.65096e-09
NCU08456	5.76843	2.97106	-1.31453	9.22277e-06	3.60319e-05
NCU03567	22.5433	9.80183	-1.31266	8.81128e-17	1.01172e-15
NCU05575	6.96505	3.04476	-1.30956	1.49348e-09	9.34603e-09
NCU16859	10.6358	4.326	-1.30609	8.92826e-05	0.000294908
NCU06189	65.7454	26.8276	-1.30514	5.28059e-12	4.23545e-11
NCU06675	2.02796	0.760392	-1.30381	0.00319785	0.00782081
NCU06402	723.532	295.953	-1.30188	5.52009e-16	6.06738e-15
NCU04497	22.1905	6.92515	-1.30006	9.69269e-10	6.21686e-09
NCU06863	402.462	174.793	-1.29988	6.90798e-21	1.06604e-19
NCU09263	179.4	76.6447	-1.29824	4.59507e-15	4.71483e-14
NCU08637	11.2047	4.69573	-1.29552	1.24082e-10	8.69588e-10
NCU04817	45.7349	18.0286	-1.29523	8.07203e-13	6.93583e-12
NCU04042	37.4378	16.7504	-1.29444	2.01612e-12	1.66914e-11
NCU08050	7.11813	2.78143	-1.2932	8.07394e-05	0.000268992
NCU08053	64.8089	27.5935	-1.2931	5.13233e-13	4.48483e-12
NCU04433	35.0243	14.5187	-1.29205	5.04624e-10	3.31659e-09
NCU05304	87.4265	35.8825	-1.291	1.86727e-25	3.7717e-24
NCU00774	27.3239	12.2337	-1.29058	2.78105e-11	2.09556e-10
NCU01142	216.399	87.6533	-1.29006	1.48351e-21	2.39974e-20
NCU04626	4.38933	1.5499	-1.28973	0.00837515	0.0185112
NCU02046	57.0875	23.5202	-1.28802	9.62154e-15	9.59171e-14
NCU01704	26.2019	10.7318	-1.28511	3.58806e-12	2.91426e-11
NCU05915	17.0866	7.44243	-1.28271	1.8637e-08	1.02643e-07
NCU04304	522.184	215.481	-1.28246	1.33748e-31	3.76641e-30
NCU04904	20.7341	8.46256	-1.28185	2.5779e-10	1.76027e-09
NCU11306	1.96621	0.776335	-1.28102	0.0252947	0.0492366
NCU17230	5.77137	1.99107	-1.27803	0.0218123	0.0430776
NCU09132	259.252	110.558	-1.27552	3.85627e-18	4.86193e-17
NCU09741	59.8311	25.3668	-1.27484	1.03302e-20	1.58151e-19
NCU04312	30.5502	13.5391	-1.2747	1.43618e-11	1.10705e-10
NCU05149	8.11656	3.27341	-1.27406	7.02466e-06	2.79826e-05
NCU08739	7.25297	2.50508	-1.27091	0.000651953	0.00183059
NCU05338	427.502	189.695	-1.27059	4.75177e-25	9.42535e-24
NCU03045	14.0717	5.54175	-1.26821	2.12358e-11	1.62233e-10
NCU05255	9.56265	3.9829	-1.26786	6.5799e-07	3.01846e-06
NCU01528	5798.13	2436.06	-1.26441	1.27939e-23	2.34483e-22
NCU09716	8.49778	3.61203	-1.26299	6.6179e-06	2.64579e-05
NCU09444	7.01192	3.01455	-1.26248	6.57663e-06	2.63202e-05
NCU00941	1.12706	0.658213	-1.26141	0.00833161	0.0184272
NCU08927	31.8813	13.8972	-1.26047	7.1896e-12	5.68391e-11
NCU07737	14.0273	5.50938	-1.25979	3.88459e-07	1.83548e-06
NCU05050	9.36049	3.74046	-1.25684	8.41182e-05	0.000279044
NCU10237	8.57718	4.09489	-1.25652	4.90148e-05	0.000168989
NCU02616	35.682	15.1243	-1.25508	1.7017e-15	1.80114e-14
NCU07935	33.7181	15.2454	-1.2534	1.22342e-07	6.14978e-07
NCU02656	1.40839	0.573132	-1.25331	0.0147972	0.0305281
NCU03293	160.195	66.3667	-1.25024	2.62219e-12	2.15014e-11
NCU04826	51.9505	23.0374	-1.24961	4.15646e-18	5.23185e-17
NCU10048	12.9547	5.02366	-1.24721	1.21669e-05	4.65905e-05
NCU09290	110.887	45.078	-1.24718	8.74298e-20	1.25392e-18
NCU08347	6.61155	3.02549	-1.24403	0.000233337	0.000714174
NCU05280	6.03069	2.46971	-1.24214	0.000395987	0.00115956
NCU08860	21.5072	7.99144	-1.24188	5.68176e-06	2.28693e-05
NCU08632	12.7591	6.05691	-1.23597	3.19189e-11	2.39113e-10
NCU00304	69.22	27.3722	-1.23467	1.26169e-09	7.97316e-09
NCU03651	124.28	54.5727	-1.23445	6.10164e-13	5.29586e-12
NCU04986	8.73594	7.93089	-1.23433	2.88404e-11	2.17105e-10
NCU08434	172.655	79.0943	-1.23273	1.47627e-24	2.88376e-23
NCU05193	1.78742	0.933575	-1.22977	0.0175304	0.0355118
NCU09208	4.83745	2.06814	-1.22828	0.000526351	0.00150197
NCU05850	154.633	67.5139	-1.22749	1.66557e-23	3.03103e-22
NCU06401	25.2675	13.5877	-1.22659	3.68465e-10	2.47224e-09
NCU16716	2.97539	1.03875	-1.22404	0.0512022	0.0907804
NCU07513	2.56955	1.05156	-1.22149	0.000699814	0.00195431
NCU05686	63.2532	28.6488	-1.2191	4.5768e-20	6.60086e-19
NCU00329	3.30552	1.14552	-1.21856	0.00321057	0.00784941
NCU04442	73.3086	31.2616	-1.21827	8.12793e-16	8.82069e-15
NCU02480	250.814	117.424	-1.21652	1.26154e-23	2.31764e-22
NCU03887	55.7776	24.7563	-1.21448	3.31753e-19	4.51465e-18
NCU01569	5.86675	2.39426	-1.21296	2.29854e-06	9.75584e-06
NCU16698	116.418	54.4763	-1.21258	7.76154e-19	1.03255e-17
NCU06981	30.5732	15.0624	-1.21228	7.14337e-14	6.61684e-13
NCU00654	20.3863	9.49023	-1.21131	6.90081e-07	3.15817e-06
NCU09245	5.11635	2.23644	-1.20782	0.000185502	0.000576917
NCU02194	21.7888	9.92867	-1.20677	0.00156389	0.00407119
NCU00249	7.94717	3.42102	-1.20467	1.57336e-05	5.92196e-05
NCU00865	33.6197	11.9455	-1.20172	8.29575e-13	7.10433e-12
NCU00663	12.2074	6.31542	-1.20127	0.000696697	0.00194702
NCU01879	55.2934	25.101	-1.20086	2.42262e-15	2.5398e-14
NCU07277	52.0223	23.5591	-1.20062	4.45685e-13	3.92121e-12
NCU08697	1.80462	0.774759	-1.19847	0.0120892	0.0256265
NCU03922	147.075	64.5187	-1.19825	1.35699e-21	2.20432e-20
NCU00202	61.7863	27.3636	-1.19805	3.35863e-14	3.21928e-13
NCU02746	117.129	51.2538	-1.19751	2.21389e-21	3.53672e-20
NCU01546	656.63	223.567	-1.19003	0.00213622	0.00539543
NCU02299	28.1136	13.2155	-1.18931	2.36836e-10	1.62294e-09
NCU01884	1.88171	0.814083	-1.18786	0.00880156	0.0193044
NCU06783	449.206	202.131	-1.18656	4.51071e-17	5.24957e-16
NCU09410	14.4737	5.75843	-1.18648	1.95803e-08	1.07302e-07
NCU09090	39.3159	18.6972	-1.18593	5.43576e-14	5.10247e-13
NCU05693	25.5499	11.037	-1.18516	1.41859e-08	7.92603e-08
NCU00413	1584.87	710.429	-1.1816	3.24916e-31	8.9219e-30
NCU01175	123	56.8153	-1.18109	7.44585e-22	1.23288e-20
NCU05309	25.7655	11.6463	-1.18081	3.07073e-07	1.47533e-06
NCU06245	16.221	8.6443	-1.17966	8.18527e-10	5.28958e-09
NCU05565	10.5306	5.01719	-1.17869	2.78255e-07	1.34188e-06
NCU08943	10.9288	5.03597	-1.17709	0.00117302	0.00312752
NCU01499	14.6083	6.3098	-1.17636	1.32955e-08	7.47727e-08
NCU02977	81.1577	36.4317	-1.17634	2.31155e-19	3.21368e-18
NCU04142	297.925	133.695	-1.17596	3.41497e-22	5.74072e-21
NCU09505	65.3142	28.6912	-1.17514	0.00254302	0.00633375
NCU05185	2.29478	1.13821	-1.17495	0.00238881	0.00597861
NCU02493	140.312	63.3369	-1.17357	3.68656e-21	5.8052e-20
NCU05881	49.2467	23.8947	-1.17106	2.7887e-17	3.28513e-16
NCU03393	746.329	333.818	-1.17007	6.31868e-28	1.4382e-26
NCU07910	14.3004	6.47121	-1.16964	1.46375e-06	6.41355e-06
NCU07141	35.3514	16.4962	-1.16791	8.53753e-11	6.13367e-10
NCU09845	4.54837	1.48831	-1.16691	0.0154653	0.0317368
NCU06836	116.641	52.1073	-1.16173	3.26748e-18	4.1467e-17
NCU09992	23.4979	11.1416	-1.1597	1.88719e-08	1.03749e-07
NCU01097	69.4754	32.7501	-1.15934	9.16398e-20	1.30701e-18
NCU09602	639.707	289.602	-1.15853	3.61091e-30	9.38106e-29
NCU05430	795.451	356.708	-1.15744	7.63547e-27	1.65492e-25
NCU04786	9.48393	4.46241	-1.15618	2.11207e-08	1.15009e-07
NCU01353	32.3197	13.9027	-1.15618	3.63157e-10	2.44087e-09
NCU07255	7.74966	3.39795	-1.15611	2.09778e-05	7.73361e-05
NCU04544	1.54686	0.876353	-1.15477	0.0159139	0.0325563
NCU08985	37.136	14.3829	-1.1547	1.3651e-09	8.59144e-09
NCU00489	811.087	369.333	-1.15446	1.50326e-25	3.06047e-24
NCU09250	62.8958	29.9383	-1.15132	2.6068e-08	1.4056e-07
NCU02345	5.20208	2.31245	-1.15116	0.00394196	0.00941386
NCU10008	131.409	58.0435	-1.15031	3.16829e-19	4.32682e-18
NCU02624	75.6709	34.2763	-1.14983	1.015e-17	1.24313e-16
NCU06984	4.63115	1.92125	-1.14362	2.20155e-05	8.10071e-05
NCU03127	33.2337	15.9158	-1.14252	1.58305e-10	1.10043e-09
NCU07435	34.3331	16.4716	-1.14163	9.48104e-11	6.74868e-10
NCU04221	155.795	73.288	-1.13998	1.94472e-25	3.91788e-24
NCU00945	20.276	10.0685	-1.13996	4.62761e-07	2.16011e-06
NCU06679	20.7122	10.5441	-1.13695	1.07333e-09	6.8421e-09
NCU05130	12.1556	5.18661	-1.13645	4.92367e-05	0.00016965
NCU05832	104.578	50.9575	-1.1362	1.51764e-09	9.48955e-09
NCU00827	24.4687	11.5257	-1.13531	6.67015e-10	4.32858e-09
NCU00414	254.187	115.629	-1.13529	8.5441e-24	1.58859e-22
NCU07534	4.49439	2.18498	-1.13431	3.75153e-06	1.5463e-05
NCU07898	5.19206	2.66818	-1.13285	0.0548239	0.0962724
NCU09764	2.90548	1.37011	-1.13228	0.059333	0.102879
NCU05023	56.0133	26.9325	-1.13223	7.35023e-13	6.35099e-12
NCU09935	58.2322	26.7477	-1.12918	2.20683e-12	1.82117e-11
NCU14176	464.354	215.392	-1.12811	3.28862e-14	3.1561e-13
NCU04830	34.8215	15.4804	-1.12779	1.85994e-14	1.81662e-13
NCU00520	72.192	33.3663	-1.12622	4.7285e-13	4.14603e-12
NCU07562	1399.75	788.742	-1.1237	3.17095e-22	5.36559e-21
NCU00241	13.7072	6.66855	-1.12315	1.22049e-09	7.72546e-09
NCU07736	5.55624	2.07681	-1.12313	0.00758048	0.0170131
NCU09543	10.6024	4.94327	-1.12282	0.00293741	0.00723429
NCU03704	36.519	17.0054	-1.12174	5.46141e-12	4.37139e-11
NCU02175	21.9318	10.1994	-1.12098	2.31399e-11	1.75736e-10
NCU04140	592.209	279.476	-1.1177	3.0383e-25	6.05776e-24
NCU05633	59.1397	28.1003	-1.11657	4.75915e-13	4.16344e-12
NCU08168	43.7415	20.9471	-1.11639	6.3239e-08	3.27046e-07
NCU02096	18.862	8.3026	-1.11423	1.53424e-06	6.7034e-06
NCU07098	9.38848	4.61036	-1.11406	1.21699e-06	5.38743e-06
NCU04080	18.2384	9.00238	-1.11295	1.35116e-07	6.76985e-07
NCU09188	3.2395	1.44304	-1.1114	0.00429947	0.0101669
NCU03966	5.43091	2.62518	-1.11088	0.000719434	0.0020033
NCU04338	19.8493	9.36053	-1.11038	2.21375e-06	9.41116e-06
NCU01010	4.40308	1.86381	-1.10891	0.0200893	0.039992
NCU16511	14.1999	8.0259	-1.1089	3.51342e-07	1.67136e-06
NCU07761	19.1511	10.5602	-1.10673	3.42992e-07	1.63366e-06
NCU06935	1.86469	0.812675	-1.10555	0.0076879	0.0172162
NCU04552	1451	701.203	-1.10505	1.70149e-25	3.45491e-24
NCU08804	6.59844	3.22136	-1.105	0.000717896	0.00199974
NCU05908	4.57739	1.78949	-1.1045	0.00737882	0.0165943
NCU09683	36.8238	19.3354	-1.10332	1.09156e-07	5.5085e-07
NCU03229	39.6046	20.7337	-1.10298	2.76787e-12	2.26478e-11
NCU03795	63.1624	31.1248	-1.09938	2.02793e-10	1.40085e-09
NCU06235	4.47413	2.0595	-1.09882	0.000527985	0.00150608
NCU06083	17.7224	9.06512	-1.09858	5.59478e-06	2.25427e-05
NCU00473	64.0509	30.5161	-1.09829	7.45227e-15	7.47747e-14
NCU03565	666.153	319.053	-1.09633	1.81869e-22	3.13236e-21
NCU03342	11.456	5.16311	-1.09554	3.14517e-07	1.50734e-06
NCU00542	28.6488	12.9221	-1.09549	1.60208e-08	8.88052e-08
NCU03537	14.9033	7.7911	-1.09517	4.17325e-07	1.96347e-06
NCU08594	4.8172	2.67385	-1.09511	0.0013181	0.00347947
NCU05810	691.532	329.167	-1.09424	8.78965e-28	1.98888e-26
NCU01703	35.6641	17.6318	-1.09379	3.21224e-11	2.40404e-10
NCU06495	223.761	103.415	-1.09212	1.05576e-15	1.13616e-14
NCU01838	71.1843	29.6594	-1.09126	1.36551e-14	1.34392e-13
NCU01944	5.99365	2.78188	-1.08879	0.000227852	0.000700162
NCU03148	755.714	359.872	-1.08871	1.25117e-23	2.30406e-22
NCU01978	4.09892	2.30971	-1.08802	0.00108573	0.00292307
NCU11357	39.5197	19.0236	-1.08781	9.45406e-10	6.0739e-09
NCU08788	6.89451	3.17381	-1.08698	0.00075522	0.00209163
NCU09201	21.2481	10.3939	-1.08532	3.18383e-10	2.15495e-09
NCU10101	4.41571	2.29002	-1.08181	0.00773518	0.0173049
NCU02967	22.3009	10.9069	-1.08103	2.47566e-05	9.02751e-05
NCU03737	132.12	61.0768	-1.07979	8.68387e-17	9.9858e-16
NCU09915	18.0442	8.42015	-1.07781	1.47575e-08	8.22157e-08
NCU03791	335.245	167.819	-1.07734	1.08066e-19	1.53279e-18
NCU06467	19.4212	9.77852	-1.07692	9.72773e-08	4.94135e-07
NCU08217	37.5262	17.5875	-1.07681	1.46228e-09	9.15827e-09
NCU06993	3.7636	1.87379	-1.07645	0.00323445	0.00790028
NCU06879	20.1492	9.94889	-1.07433	8.39752e-05	0.000278689
NCU01297	7.29942	1.5836	-1.0734	4.05091e-06	1.66083e-05
NCU07017	80.5892	36.9928	-1.07233	1.29458e-09	8.16757e-09
NCU08475	8.43054	4.32207	-1.07206	0.000317829	0.000949795
NCU04543	39.5771	19.8719	-1.07183	1.3503e-09	8.50523e-09
NCU09307	6.39101	3.0267	-1.07165	4.09333e-05	0.000143499
NCU04748	3.85279	1.79387	-1.07029	0.0106527	0.0228894
NCU09309	123.787	57.6169	-1.06612	1.8094e-14	1.7695e-13
NCU06561	189.806	95.6821	-1.06611	7.96118e-17	9.18214e-16
NCU16396	81.1657	40.0356	-1.0657	4.64454e-12	3.74084e-11
NCU11399	13.1213	5.9601	-1.06557	1.70287e-05	6.36287e-05
NCU01918	72.1866	36.1845	-1.06478	7.63325e-12	6.0223e-11
NCU08954	88.011	41.1857	-1.064	3.40985e-10	2.29384e-09
NCU09167	3.54213	1.52087	-1.06318	0.0034186	0.00828191
NCU10893	37.9863	18.9617	-1.06196	1.35324e-06	5.95982e-06
NCU09371	99.7218	49.4536	-1.061	3.28725e-14	3.1561e-13
NCU00245	8.55666	3.18861	-1.05863	0.00173116	0.00446147
NCU10907	24.9243	11.8862	-1.05567	3.60206e-09	2.1562e-08
NCU01342	91.9202	47.4239	-1.05431	1.19299e-13	1.0855e-12
NCU16003	13.9408	6.73674	-1.0522	0.00253617	0.00632077
NCU06743	1194.41	581.532	-1.05211	4.13212e-21	6.48037e-20
NCU06508	10.5254	4.76513	-1.04824	2.12121e-07	1.03853e-06
NCU02989	6.65917	3.48655	-1.04558	0.00318706	0.00779688
NCU02320	1.27187	0.775011	-1.04516	0.0428891	0.0779031
NCU01285	26.483	13.6648	-1.04397	3.76176e-09	2.24658e-08
NCU01938	15.8415	8.74118	-1.04353	1.18206e-08	6.67208e-08
NCU01418	1107.03	542.522	-1.04351	6.87994e-21	1.06384e-19
NCU08721	5.30534	2.55855	-1.04339	0.000229432	0.000703074
NCU04013	104.516	53.608	-1.04258	1.85345e-16	2.08777e-15
NCU16496	11.5289	5.82726	-1.04182	2.75984e-06	1.15859e-05
NCU00303	29.8136	15.0163	-1.04087	1.71733e-06	7.44851e-06
NCU04521	30.7102	14.5738	-1.03976	1.14341e-10	8.07929e-10
NCU03137	27.4826	14.407	-1.03856	1.21582e-11	9.43788e-11
NCU06144	8.08626	4.02826	-1.03702	3.08886e-07	1.48312e-06
NCU01333	39.3961	19.5233	-1.03635	5.73482e-11	4.16274e-10
NCU06906	2.62623	1.25901	-1.03583	0.00524683	0.0121831
NCU00754	72.4156	36.0468	-1.03532	4.41505e-07	2.0684e-06
NCU04644	38.1611	18.4994	-1.0351	2.70273e-08	1.45427e-07
NCU11095	1.9082	0.748706	-1.03385	0.0141005	0.0293133
NCU00915	379.307	191.242	-1.03253	1.03165e-16	1.17581e-15
NCU04699	38.5212	21.6177	-1.03244	8.30238e-09	4.77e-08
NCU07033	15.4773	7.48752	-1.02997	0.000538443	0.00153364
NCU03171	26.8615	13.2726	-1.02915	3.30076e-10	2.22434e-09
NCU03383	40.8568	20.7447	-1.02885	1.69222e-06	7.35263e-06
NCU09374	7.30727	4.16049	-1.02779	1.86763e-06	8.05963e-06
NCU08708	27.1038	15.0383	-1.02759	6.63765e-10	4.31112e-09
NCU01205	10.1491	5.01951	-1.02746	0.000368451	0.00108427
NCU06091	33.7686	17.8775	-1.02586	1.9658e-11	1.50328e-10
NCU06001	129.672	67.1987	-1.02379	1.28835e-11	9.96084e-11
NCU03355	5.56894	3.05855	-1.02345	0.000153275	0.000483906
NCU08148	43.974	29.7165	-1.02082	1.64197e-13	1.48065e-12
NCU16903	40.339	20.314	-1.02065	1.87703e-07	9.23082e-07
NCU03331	2.14789	1.25157	-1.02054	0.0372414	0.0689927
NCU00828	34.51	19.0225	-1.01925	5.34015e-07	2.47178e-06
NCU04265	25.3977	12.595	-1.01805	6.7848e-07	3.10876e-06
NCU09509	11.9814	5.73518	-1.01795	7.80058e-05	0.000260899
NCU09862	39.5563	18.5711	-1.01706	5.25509e-08	2.74531e-07
NCU08167	81.4281	42.2776	-1.01671	3.37279e-11	2.51444e-10
NCU14008	11.0742	4.97311	-1.01643	0.000314339	0.000940806
NCU07375	23.0363	11.6718	-1.01635	1.93949e-09	1.20202e-08
NCU07230	4.60099	1.68535	-1.01575	0.0179555	0.0362207
NCU02464	96.2254	47.2992	-1.01553	3.87633e-10	2.58959e-09
NCU09663	50.9846	25.3924	-1.01399	9.82514e-10	6.29135e-09
NCU04737	17.9609	9.04488	-1.01353	3.21785e-09	1.93371e-08
NCU00811	302.231	148.26	-1.01262	5.91921e-18	7.35469e-17
NCU08909	397.367	193.958	-1.01057	2.73485e-21	4.35095e-20
NCU06695	268.347	134.514	-1.00994	4.78473e-16	5.27413e-15
NCU06907	13.1285	6.62312	-1.00964	3.99904e-08	2.12073e-07
NCU05288	311.695	157.213	-1.00907	3.22424e-19	4.39545e-18
NCU07491	54.535	30.0694	-1.00905	4.49181e-11	3.30399e-10
NCU03626	5.24101	3.32583	-1.00879	0.00791393	0.017669
NCU10567	12.4572	6.62107	-1.00726	0.000196502	0.000607943
NCU00832	6.3085	3.29587	-1.00521	0.000949886	0.00258075
NCU08407	27.4568	13.8812	-1.00453	4.88505e-07	2.27066e-06
NCU08763	2.41885	1.38824	-1.00447	0.00529268	0.0122674
NCU04382	8.63604	4.45385	-1.00395	0.000109532	0.000355553
NCU03410	8.26578	3.81722	-1.00337	0.0107602	0.0231076
NCU06758	11.6891	6.25227	-1.00335	3.15689e-07	1.51202e-06
NCU11352	17.3066	8.5973	-1.00255	6.02086e-06	2.4146e-05
NCU06880	132.68	67.0729	-1.00249	2.52169e-10	1.72342e-09
NCU05429	90.763	46.0924	-1.00151	5.4992e-14	5.15575e-13
NCU16013	4.99786	3.72132	-1.0008	0.0687734	0.117106
NCU00285	41.8462	22.9128	-1.00038	2.17286e-07	1.06216e-06
NCU06239	7.11769	3.74386	-0.998726	0.000183289	0.000570497
NCU04448	55.3899	28.4237	-0.998299	7.07383e-14	6.56819e-13
NCU09282	10.9221	5.60162	-0.99729	7.97926e-07	3.62805e-06
NCU02990	3.75148	2.05905	-0.99725	0.0129782	0.0272935
NCU06922	92.1855	46.777	-0.995217	6.93053e-14	6.45066e-13
NCU06089	7.19374	3.13827	-0.994775	0.000731609	0.0020328
NCU07947	159.12	82.2342	-0.992127	9.92614e-16	1.07119e-14
NCU03246	7.88727	4.03137	-0.991094	0.000175707	0.000548446
NCU06489	7.65002	4.09671	-0.991038	0.000760926	0.00210441
NCU10003	7.21955	3.75396	-0.990891	0.00038254	0.00112359
NCU07398	1.88599	0.9782	-0.989676	0.0241998	0.0473322
NCU05899	40.9895	22.2494	-0.989673	8.28464e-09	4.76691e-08
NCU05869	1.94175	1.34966	-0.989534	0.0952468	0.153846
NCU06050	6.75294	3.32077	-0.987446	3.38492e-05	0.000120638
NCU02509	964.479	495.309	-0.987424	7.57783e-22	1.25205e-20
NCU07408	877.821	443.97	-0.986409	8.17599e-20	1.17478e-18
NCU00089	10.0891	4.78049	-0.986054	3.59225e-05	0.000127321
NCU05295	141.283	71.4992	-0.985804	1.09129e-14	1.0837e-13
NCU08633	19.1356	9.34708	-0.985387	9.80113e-06	3.80219e-05
NCU04672	4.50458	2.55199	-0.985252	0.00844705	0.0186274
NCU04905	51.5888	27.0302	-0.984433	5.51423e-11	4.01353e-10
NCU01902	113.481	57.9493	-0.983753	3.28188e-10	2.21355e-09
NCU06242	73.3569	39.4102	-0.983162	9.57521e-12	7.50836e-11
NCU09632	15.0824	8.74731	-0.982744	0.0152443	0.0313667
NCU02219	16.6775	8.52741	-0.981925	2.29139e-07	1.11478e-06
NCU08998	87.4852	49.0686	-0.980588	7.80373e-15	7.81994e-14
NCU02033	11.4184	5.99184	-0.979964	1.28494e-05	4.91064e-05
NCU08028	12.7275	6.89093	-0.979474	0.000174509	0.000544926
NCU08019	1.71217	0.804863	-0.979258	0.103707	0.165606
NCU08944	79.4056	39.4976	-0.978975	4.02307e-11	2.97622e-10
NCU08611	19.4346	10.9261	-0.978382	2.36444e-08	1.27938e-07
NCU05776	31.2534	16.056	-0.976976	1.85269e-08	1.02183e-07
NCU05680	55.9845	27.8429	-0.976371	3.80756e-11	2.82492e-10
NCU07477	2.24995	1.17958	-0.975897	0.0104438	0.0225096
NCU01551	35.4898	19.9778	-0.975361	3.59733e-07	1.70918e-06
NCU09858	11.0002	5.32968	-0.973301	0.000448741	0.00129535
NCU03340	560.676	300.211	-0.973025	7.56706e-13	6.53103e-12
NCU06852	0.214642	0.0939267	-0.971892	0.110589	0.175037
NCU06459	26.591	13.9353	-0.971711	5.21484e-11	3.81039e-10
NCU01483	167.881	96.2702	-0.971503	1.16322e-08	6.5802e-08
NCU08565	18.0931	9.02671	-0.970908	8.69396e-11	6.24024e-10
NCU08384	8.179	4.51742	-0.970088	0.000287274	0.000865523
NCU05491	29.4768	15.0635	-0.969121	2.50702e-07	1.21661e-06
NCU04570	7.82556	3.94154	-0.968556	7.04938e-06	2.80376e-05
NCU06565	12.7134	6.42207	-0.967962	2.24917e-07	1.09562e-06
NCU01200	224.565	117.021	-0.967531	1.12347e-15	1.20398e-14
NCU05861	2.70689	1.55073	-0.966084	0.00157118	0.00408878
NCU02278	12.9174	6.39837	-0.966008	7.9638e-05	0.000265781
NCU05183	5.16205	2.7877	-0.965441	8.18321e-05	0.000272397
NCU01856	91.8372	46.421	-0.964949	1.0974e-12	9.28394e-12
NCU03903	7.49695	3.69317	-0.964397	0.00155723	0.00405657
NCU02603	33.0452	13.6788	-0.964305	5.55735e-11	4.03771e-10
NCU00225	510.398	258.171	-0.963819	1.62486e-11	1.24874e-10
NCU16901	12.4126	6.66194	-0.961722	9.00663e-05	0.000297242
NCU06247	90.167	47.6704	-0.960134	9.34708e-15	9.33015e-14
NCU08120	51.0583	25.7012	-0.960112	1.19546e-09	7.57324e-09
NCU08960	1165.38	629.06	-0.959747	6.16494e-19	8.21566e-18
NCU09824	15.8371	8.60877	-0.959706	8.12815e-08	4.15068e-07
NCU00790	2.1993	1.06506	-0.959665	0.0383388	0.0708556
NCU16337	13.4691	7.34264	-0.959363	6.37454e-07	2.93297e-06
NCU08625	10.3021	5.97714	-0.95924	0.000219073	0.000674528
NCU06638	6.52775	3.41859	-0.95902	3.5378e-06	1.46368e-05
NCU16477	34.2703	18.7368	-0.95827	3.463e-06	1.43582e-05
NCU05132	36.2377	19.2219	-0.95757	6.54502e-16	7.15316e-15
NCU05135	13.3939	7.8495	-0.957161	9.2963e-05	0.000305664
NCU03667	27.9074	15.2015	-0.957121	5.81957e-09	3.40438e-08
NCU02588	71.5668	38.6995	-0.956579	1.91618e-08	1.05083e-07
NCU05606	43.0951	22.9791	-0.95649	4.22861e-11	3.11633e-10
NCU07171	132.443	67.6655	-0.956473	3.37773e-15	3.48896e-14
NCU02707	1175.01	606.887	-0.956094	1.25771e-19	1.77737e-18
NCU07727	70.0535	36.7937	-0.954944	2.05227e-09	1.2648e-08
NCU09816	256.545	131.622	-0.9549	2.65833e-18	3.40555e-17
NCU00406	43.7246	23.9378	-0.954328	2.58635e-10	1.76448e-09
NCU02399	51.6689	28.1615	-0.952063	6.68249e-12	5.28842e-11
NCU07036	8.6591	4.38625	-0.952016	0.0178601	0.0360612
NCU01895	22.2898	11.5546	-0.950969	1.2403e-09	7.84437e-09
NCU01169	171.495	91.5261	-0.950574	1.8743e-15	1.98111e-14
NCU01146	118.681	62.4639	-0.950296	4.20354e-14	3.9944e-13
NCU06908	7.84699	3.97498	-0.949602	3.53027e-05	0.000125292
NCU07743	6.74714	3.33002	-0.948954	0.000156522	0.000492547
NCU03571	16.906	9.29932	-0.948523	3.59064e-08	1.91072e-07
NCU08786	67.3745	36.5898	-0.94849	1.24808e-07	6.26964e-07
NCU06348	51.9326	27.5325	-0.947867	6.2799e-09	3.66533e-08
NCU06416	76.0622	38.026	-0.947773	6.31739e-10	4.12743e-09
NCU03135	40.5397	21.8799	-0.9476	2.3696e-08	1.28128e-07
NCU07287	400.288	207.649	-0.947278	9.57215e-12	7.50836e-11
NCU01648	55.3178	31.4655	-0.946943	1.22483e-14	1.21163e-13
NCU08367	16.6361	8.29431	-0.944791	3.93227e-07	1.85574e-06
NCU00289	12.4857	6.58036	-0.944458	2.02489e-06	8.67959e-06
NCU01085	7.24041	3.8273	-0.944281	0.000287541	0.00086599
NCU03291	9.05529	4.38671	-0.942241	0.00032117	0.000959034
NCU07855	11.6381	6.08119	-0.941914	3.42517e-06	1.42166e-05
NCU05299	216.946	114.31	-0.94152	9.48067e-13	8.06537e-12
NCU04264	23.9067	12.9902	-0.940797	1.02241e-09	6.52515e-09
NCU01841	4.81816	3.36036	-0.940562	0.0855709	0.140791
NCU06226	860.574	457.766	-0.940131	1.11018e-19	1.57177e-18
NCU03086	12.4278	6.30792	-0.939762	5.05654e-05	0.000173792
NCU03310	131.593	70.6645	-0.939736	5.16142e-13	4.50515e-12
NCU05513	25.8224	13.5941	-0.939686	4.18296e-08	2.2137e-07
NCU08990	1853.55	984.756	-0.939473	6.17748e-21	9.62007e-20
NCU08443	1.68191	0.917797	-0.938859	0.0237125	0.0465207
NCU07539	35.6705	18.73	-0.938703	1.52813e-05	5.76863e-05
NCU08268	33.2461	16.5421	-0.937747	3.786e-06	1.55884e-05
NCU00315	529.407	273.556	-0.937653	8.52285e-15	8.52948e-14
NCU03760	8.08965	3.94443	-0.937042	0.0135907	0.0283958
NCU09079	51.885	29.5316	-0.93662	8.56965e-16	9.287e-15
NCU14172	5.15465	3.81664	-0.936057	0.0308162	0.0586381
NCU05248	33.4953	17.671	-0.935549	3.98702e-08	2.11581e-07
NCU00258	540.607	278.964	-0.935299	7.81934e-17	9.03204e-16
NCU07657	10.9366	6.47261	-0.934354	0.000353484	0.00104501
NCU04063	89.5931	46.5173	-0.9341	1.82339e-10	1.26409e-09
NCU06386	13.2648	6.69689	-0.933661	0.000121108	0.000390992
NCU03911	114.425	60.1271	-0.933553	6.60304e-10	4.29225e-09
NCU00670	161.357	86.3182	-0.933127	5.48553e-11	4.00439e-10
NCU04193	40.5101	22.152	-0.933044	9.7629e-08	4.95596e-07
NCU03873	200.164	109.856	-0.931384	4.85127e-11	3.55821e-10
NCU03468	6.91155	3.24072	-0.931268	0.00937764	0.0204516
NCU01065	91.2193	50.9268	-0.930118	5.62379e-10	3.6899e-09
NCU16498	11.9231	6.39686	-0.929713	8.20588e-05	0.000273034
NCU01002	66.9907	35.7877	-0.929384	2.4348e-11	1.84547e-10
NCU10836	9.72462	5.07496	-0.928331	5.33552e-05	0.000182891
NCU05644	29.8924	16.24	-0.928114	3.25774e-08	1.73836e-07
NCU17017	9.1948	3.81671	-0.927981	5.04027e-06	2.04258e-05
NCU09041	140.833	76.6084	-0.927325	8.49904e-07	3.85303e-06
NCU08695	32.7823	18.1895	-0.927247	1.29821e-08	7.30634e-08
NCU06785	289.403	157.059	-0.927071	1.00899e-09	6.44483e-09
NCU01056	4.27825	1.93235	-0.92701	0.110221	0.174525
NCU09045	3.82565	2.46933	-0.926786	0.0153962	0.0316371
NCU05227	84.8577	41.2792	-0.926678	1.1479e-10	8.1036e-10
NCU02598	32.6813	17.2421	-0.924461	3.95496e-06	1.62495e-05
NCU03497	15.5791	8.94296	-0.92373	0.00096524	0.0026197
NCU16007	11.6462	5.38126	-0.923502	0.122938	0.190978
NCU04927	8.85069	4.61864	-0.923423	0.000228958	0.000702722
NCU04494	1.05651	0.56006	-0.923129	0.0137232	0.0286262
NCU02283	26.4793	14.3431	-0.922996	1.4964e-07	7.44437e-07
NCU09995	581.176	322.118	-0.92241	9.38e-13	7.98853e-12
NCU09562	55.8143	25.6455	-0.921174	3.98049e-06	1.63457e-05
NCU02744	882.649	475.824	-0.920561	1.94175e-19	2.70931e-18
NCU08379	76.5021	42.0409	-0.92056	3.07199e-08	1.64379e-07
NCU07003	14.342	6.77152	-0.919629	6.60759e-05	0.000223615
NCU00958	42.7031	21.7114	-0.91937	1.55931e-09	9.74224e-09
NCU02468	39.7882	21.7268	-0.917749	5.56552e-08	2.90355e-07
NCU10529	12.9223	6.55005	-0.917567	1.65112e-05	6.18447e-05
NCU04779	877.316	469.499	-0.916946	2.16013e-19	3.00858e-18
NCU16635	5013.76	2793.49	-0.91639	2.26941e-20	3.35455e-19
NCU00478	4.21522	1.97628	-0.915831	0.00104371	0.00281977
NCU07690	102.225	55.5688	-0.915597	7.46596e-16	8.11371e-15
NCU09754	80.2778	45.6586	-0.914994	1.10742e-09	7.05022e-09
NCU17177	61.8126	33.3379	-0.914953	8.70469e-11	6.24213e-10
NCU09264	17.678	9.66788	-0.91436	3.19906e-05	0.000114596
NCU05966	6.81193	3.32696	-0.91352	0.00603318	0.0138178
NCU08224	26.3139	14.8151	-0.913357	3.36692e-05	0.000120051
NCU07997	74.6912	41.039	-0.91293	3.10465e-11	2.33257e-10
NCU02585	22.7835	13.4253	-0.912728	1.69708e-08	9.38685e-08
NCU09156	8.4667	4.38201	-0.912159	0.0017769	0.00456865
NCU03621	4.45583	2.57453	-0.911621	4.34279e-05	0.00015132
NCU09321	24.8571	13.6911	-0.910441	1.79429e-08	9.91035e-08
NCU04518	20.9282	11.5349	-0.910427	1.70683e-05	6.37459e-05
NCU08603	3.13275	1.61456	-0.910254	0.00147248	0.00385403
NCU03222	201.692	109.972	-0.909868	1.16215e-10	8.18167e-10
NCU03126	132.91	70.5731	-0.909692	1.6904e-12	1.40855e-11
NCU07724	42.6176	24.7813	-0.909478	6.4922e-09	3.77213e-08
NCU04848	12.0979	6.57913	-0.908899	9.02325e-07	4.08109e-06
NCU00259	20.952	9.89398	-0.908676	0.00559524	0.0129028
NCU00799	14.228	8.75289	-0.908306	4.32267e-06	1.76475e-05
NCU08607	46.4753	25.0682	-0.908029	1.34717e-09	8.49244e-09
NCU02220	8.61189	3.45591	-0.90686	0.00115741	0.00308909
NCU08963	586.396	312.738	-0.906728	1.39838e-17	1.69386e-16
NCU06210	642.53	347.949	-0.906232	2.1893e-16	2.4589e-15
NCU05969	7.61405	3.95749	-0.905918	0.000396941	0.00116191
NCU04511	54.5988	30.1516	-0.90491	2.29739e-11	1.74647e-10
NCU04247	24.5332	13.8232	-0.904713	4.97797e-07	2.31246e-06
NCU06008	40.7705	21.7651	-0.903006	2.33495e-08	1.26431e-07
NCU03678	53.2313	29.8971	-0.902933	3.94102e-12	3.19422e-11
NCU07793	15.4611	8.8356	-0.902022	3.53174e-05	0.000125292
NCU03388	27.0497	15.0207	-0.900379	2.17059e-06	9.24297e-06
NCU01745	35.6799	19.0296	-0.900339	2.04683e-09	1.26246e-08
NCU01382	8.33326	4.51787	-0.899673	1.72676e-05	6.43969e-05
NCU07483	12.8747	7.84642	-0.899092	2.00589e-05	7.40904e-05
NCU02134	79.0363	42.8398	-0.898854	2.61247e-13	2.33849e-12
NCU08609	8.06427	4.4715	-0.897317	0.00180581	0.00463527
NCU06051	19.1889	11.1736	-0.896949	1.01447e-05	3.92364e-05
NCU04334	75.8647	40.862	-0.896732	3.67696e-07	1.74272e-06
NCU12125	4.81908	3.10508	-0.896098	0.0736036	0.124001
NCU00181	5.61282	3.39463	-0.8959	0.00515636	0.012002
NCU07580	41.9325	23.3096	-0.895696	1.43283e-09	8.98106e-09
NCU04440	3.06014	1.39568	-0.894496	0.0185552	0.0372262
NCU07596	2.20038	1.38523	-0.893971	0.130195	0.200334
NCU01404	7.63491	4.0899	-0.893764	0.00148303	0.00388032
NCU02571	171.527	97.9799	-0.892633	1.41853e-15	1.50555e-14
NCU09702	3.67743	2.40522	-0.892581	0.0310614	0.0590174
NCU02064	94.0762	50.4394	-0.890205	3.01318e-09	1.81923e-08
NCU07879	19.6939	10.8706	-0.889644	1.16886e-06	5.18627e-06
NCU09782	20.0846	10.6149	-0.88837	0.000180947	0.000563887
NCU01368	161.673	81.7747	-0.887363	3.16421e-12	2.5836e-11
NCU03081	16.2885	9.54503	-0.887283	0.000160168	0.000502995
NCU01452	1101.53	608.622	-0.886622	2.579e-18	3.31659e-17
NCU01776	970.458	530.087	-0.886562	1.27553e-14	1.26017e-13
NCU05162	15.6593	8.97143	-0.886499	5.16694e-05	0.000177271
NCU06749	38.651	18.9795	-0.88485	2.03585e-07	9.98007e-07
NCU02363	8.48834	4.55696	-0.884617	0.0146557	0.030301
NCU06270	40.804	22.4821	-0.883333	9.0801e-09	5.19363e-08
NCU00110	2.53085	1.44865	-0.881575	0.00515123	0.0119936
NCU08822	1.01859	0.530839	-0.881124	0.00027511	0.000829699
NCU07072	17.6997	9.60278	-0.880772	3.85377e-05	0.000135779
NCU01283	27.6179	15.3263	-0.879445	5.68504e-09	3.32821e-08
NCU06992	6.64499	3.88652	-0.879007	0.00194138	0.00494705
NCU04671	25.6772	14.5265	-0.878269	3.86057e-08	2.05153e-07
NCU03102	950.757	517.415	-0.878177	9.745e-17	1.11396e-15
NCU10853	44.0639	25.186	-0.876647	3.08395e-11	2.31928e-10
NCU03638	85.5386	47.1046	-0.876049	4.98093e-09	2.93829e-08
NCU00581	16.9515	9.25122	-0.874916	0.000440405	0.00127511
NCU03384	2.53812	1.44442	-0.874784	0.124418	0.193083
NCU04381	2.57811	1.75651	-0.874282	0.0874954	0.143245
NCU02097	2.8156	1.37023	-0.872794	0.0985947	0.158425
NCU09251	36.7223	19.5761	-0.872089	5.37599e-05	0.000184115
NCU02536	18.6653	10.7165	-0.868655	6.38803e-05	0.00021685
NCU02245	4.03857	2.32818	-0.86741	0.00110197	0.00295852
NCU16497	21.0662	11.4252	-0.867223	0.0010683	0.00287914
NCU02408	36.4763	20.4888	-0.867137	5.21061e-06	2.10829e-05
NCU11236	96.0956	55.2666	-0.866212	2.16022e-08	1.17382e-07
NCU00257	7.88221	4.39742	-0.865756	1.83556e-05	6.81578e-05
NCU02915	8.30215	5.44837	-0.864891	0.000592489	0.0016789
NCU03150	833.615	426.468	-0.863698	1.32385e-15	1.40894e-14
NCU01317	1165.29	645.123	-0.862164	1.1727e-15	1.25153e-14
NCU09217	25.0238	15.392	-0.860182	1.79658e-06	7.77914e-06
NCU10058	278.279	158.49	-0.860111	3.08629e-13	2.73722e-12
NCU02184	111.829	61.1027	-0.858524	2.85422e-06	1.19691e-05
NCU00966	44.4776	24.2959	-0.85769	2.69696e-07	1.30305e-06
NCU07014	622.947	355.801	-0.856521	2.24218e-17	2.66165e-16
NCU03703	856.612	478.478	-0.856514	8.0176e-14	7.39114e-13
NCU08035	88.3557	50.5718	-0.855242	7.93312e-08	4.06184e-07
NCU01899	1.98711	1.00933	-0.85352	0.0956894	0.154464
NCU06182	19.2248	10.4259	-0.852368	1.61652e-06	7.03501e-06
NCU01575	35.3423	22.4105	-0.852351	2.58386e-07	1.24997e-06
NCU09120	8.30347	5.68683	-0.852199	6.31586e-05	0.000214778
NCU14160	4.47986	2.52394	-0.851425	0.0773653	0.129322
NCU04777	24.5421	14.8874	-0.851097	2.45789e-05	8.96695e-05
NCU02751	2.38586	1.36447	-0.850303	0.0300996	0.0574162
NCU04818	2.1152	1.49247	-0.848021	0.0878919	0.143711
NCU02838	5.79099	3.8396	-0.847499	0.00517494	0.0120343
NCU01680	742.306	413.808	-0.847329	2.99633e-09	1.81047e-08
NCU08681	52.3224	29.3979	-0.847259	4.54049e-10	3.00466e-09
NCU00967	20.5734	10.8547	-0.845462	1.91122e-06	8.23395e-06
NCU03238	15.8015	9.22252	-0.844729	1.42813e-05	5.41232e-05
NCU07159	32.415	17.6623	-0.844643	7.16524e-07	3.27142e-06
NCU00616	6.27661	3.54218	-0.843638	0.00733273	0.0165051
NCU05546	2.43493	1.2542	-0.843367	0.0366328	0.0679958
NCU02181	1283.43	734.547	-0.843359	1.44754e-17	1.74793e-16
NCU02250	2118.28	1162.41	-0.843282	2.53808e-13	2.27455e-12
NCU07930	487.694	272.092	-0.843213	1.12579e-13	1.028e-12
NCU04331	879.802	494.534	-0.839343	8.63912e-16	9.34915e-15
NCU05937	64.466	36.4501	-0.838315	4.33565e-09	2.5714e-08
NCU07363	48.6833	27.4035	-0.838193	5.10403e-08	2.67182e-07
NCU01949	1202.31	689.002	-0.837087	3.04689e-16	3.38758e-15
NCU04621	7.79123	5.17477	-0.837077	0.00079922	0.00219615
NCU05831	18.9841	11.3306	-0.836864	9.19104e-05	0.00030281
NCU00831	58.857	34.3761	-0.836323	3.79757e-10	2.54358e-09
NCU09010	82.3291	47.9576	-0.83628	1.15951e-10	8.17061e-10
NCU06047	688.376	387.267	-0.836231	2.03085e-15	2.13779e-14
NCU00575	114.13	65.2013	-0.836196	5.60171e-14	5.23913e-13
NCU03771	5.48386	3.27914	-0.835948	0.000686789	0.00192142
NCU02262	7.16286	3.97994	-0.83551	0.0116097	0.0247338
NCU06870	46.3826	27.0433	-0.835453	3.22593e-09	1.93707e-08
NCU08499	33.6853	19.0451	-0.835232	4.31722e-07	2.02749e-06
NCU03080	27.8187	15.8152	-0.834798	2.20638e-06	9.38504e-06
NCU05350	1.79325	1.16256	-0.834581	0.146012	0.220131
NCU03094	35.2073	20.0001	-0.833613	6.01576e-06	2.41381e-05
NCU06740	217.655	124.965	-0.833006	7.78433e-10	5.03469e-09
NCU06332	24.7558	14.6267	-0.832269	4.12015e-06	1.68743e-05
NCU05554	707.733	395.094	-0.831363	1.3575e-12	1.13606e-11
NCU00171	44.9704	25.9049	-0.831292	3.04596e-07	1.46525e-06
NCU01498	71.2419	42.191	-0.831036	6.78572e-11	4.90249e-10
NCU00395	42.7114	23.1314	-0.83029	5.33908e-07	2.47178e-06
NCU02798	174.494	101.449	-0.829307	5.30899e-06	2.14697e-05
NCU06843	1092.84	611.172	-0.828714	5.04217e-14	4.75616e-13
NCU09659	47.8897	27.6415	-0.828698	7.22024e-09	4.1794e-08
NCU12085	13.0968	7.67722	-0.828426	0.00253113	0.00631228
NCU04560	4.78909	2.59733	-0.827327	0.101942	0.163226
NCU08930	198.727	116.471	-0.82703	9.32935e-13	7.96297e-12
NCU03757	854.418	472.853	-0.82625	8.65663e-13	7.40516e-12
NCU03635	1435.66	840.066	-0.825238	7.24343e-16	7.88297e-15
NCU04289	17.697	11.3323	-0.824927	2.53329e-05	9.21587e-05
NCU03781	51.9461	31.0571	-0.824526	1.69236e-06	7.35263e-06
NCU05316	1.38422	0.814677	-0.824249	0.0383695	0.0708954
NCU06963	32.0319	18.5959	-0.823173	2.30832e-08	1.25165e-07
NCU04451	1.42482	0.836622	-0.823078	0.134042	0.205293
NCU10066	64.7949	37.0382	-0.821675	4.81521e-09	2.84271e-08
NCU07121	23.7931	13.8108	-0.820658	4.68937e-07	2.18762e-06
NCU04054	284.111	161.932	-0.819307	6.80444e-11	4.91142e-10
NCU00541	106.414	61.6455	-0.817679	2.3333e-11	1.77028e-10
NCU08396	22.3552	13.0964	-0.817445	3.90562e-07	1.84429e-06
NCU11053	28.3947	16.5546	-0.815981	6.12408e-05	0.00020844
NCU04270	30.5519	17.8389	-0.814873	2.71916e-09	1.64557e-08
NCU06174	31.4675	17.9284	-0.814447	1.0778e-06	4.81268e-06
NCU07535	13.6986	7.91184	-0.813437	1.7384e-05	6.47683e-05
NCU10498	1065.05	613.086	-0.812487	3.52054e-14	3.37029e-13
NCU03710	21.9931	12.2405	-0.812428	8.92284e-06	3.49308e-05
NCU02899	58.8449	33.2561	-0.811834	3.15382e-08	1.68524e-07
NCU09427	10.8564	6.38328	-0.811802	0.000823381	0.00225772
NCU06003	148.214	85.2533	-0.810893	4.60938e-08	2.42771e-07
NCU06940	326.944	196.811	-0.810735	0.025442	0.0494984
NCU07932	41.9102	23.702	-0.810727	4.90888e-08	2.57842e-07
NCU04740	7.68547	3.85932	-0.810443	0.00824531	0.018277
NCU03893	204.833	122.391	-0.809951	1.09318e-12	9.25903e-12
NCU04488	48.632	28.4366	-0.809415	0.000260002	0.000787354
NCU01024	50.8509	31.3492	-0.808775	1.33918e-07	6.71419e-07
NCU07417	23.0354	14.2907	-0.808328	1.02757e-05	3.96832e-05
NCU03192	123.829	76.1442	-0.808252	1.89227e-08	1.0392e-07
NCU05268	2.00904	1.0686	-0.80825	0.115078	0.180642
NCU04609	9.55427	6.14633	-0.808059	0.000102711	0.00033482
NCU06465	76.5564	43.8789	-0.807538	2.70025e-09	1.63573e-08
NCU05400	26.9208	15.885	-0.807459	2.11149e-09	1.29715e-08
NCU00749	38.0939	22.3709	-0.807291	5.29897e-07	2.45566e-06
NCU02547	106.438	64.5356	-0.806375	1.44084e-06	6.33115e-06
NCU01211	11.2881	7.0996	-0.805983	0.000574105	0.0016298
NCU08648	12.3917	7.67115	-0.805797	0.00268282	0.00664577
NCU08627	1721.13	987.479	-0.805477	5.30778e-14	4.99449e-13
NCU03806	1934.82	1109.22	-0.805263	4.53375e-14	4.29232e-13
NCU06432	1321.97	788.006	-0.803491	6.21754e-15	6.29587e-14
NCU05550	12.5897	7.35109	-0.803439	0.000433907	0.00125771
NCU03915	10.2109	5.91186	-0.801222	8.36519e-05	0.000277975
NCU04795	14.5854	8.40969	-0.799428	9.07084e-06	3.54562e-05
NCU01059	4.11177	2.66466	-0.799233	0.0596901	0.103406
NCU05029	10.379	5.90992	-0.799098	0.00109287	0.00293921
NCU05592	35.104	20.0514	-0.799018	1.11751e-06	4.96988e-06
NCU05900	40.2596	24.4189	-0.798377	1.6213e-05	6.09054e-05
NCU01589	102.337	58.2994	-0.797631	4.18532e-10	2.78636e-09
NCU06486	6.48607	3.68962	-0.796984	0.00926446	0.0202277
NCU05032	1496.12	922.434	-0.796553	2.2129e-15	2.3231e-14
NCU02407	168.211	97.8845	-0.796551	1.27826e-12	1.07091e-11
NCU00332	39.6415	23.3496	-0.794926	1.8434e-07	9.07703e-07
NCU11000	15.506	9.35688	-0.794885	1.4316e-05	5.4228e-05
NCU06141	18.0598	10.2465	-0.794536	0.000518737	0.00148298
NCU08500	1177.33	684.357	-0.794382	3.702e-13	3.26453e-12
NCU06771	31.4047	17.489	-0.794319	0.000149601	0.000473619
NCU04549	9.83531	6.1388	-0.794179	0.0146631	0.0303082
NCU02905	900.906	525.009	-0.793733	6.81438e-15	6.88217e-14
NCU03739	136.389	78.9668	-0.79258	2.15219e-10	1.48006e-09
NCU07688	22.3164	13.5572	-0.79169	2.00946e-07	9.85695e-07
NCU01713	17.7719	10.5892	-0.790858	4.33519e-05	0.000151222
NCU01243	29.288	17.3659	-0.790831	2.42902e-07	1.18099e-06
NCU03814	10.5851	5.94756	-0.790051	0.000314455	0.000940806
NCU17044	3.84651	2.27974	-0.788973	0.195962	0.281944
NCU02623	294.19	175.864	-0.788408	0.0264274	0.0512088
NCU00459	3.79901	2.29818	-0.78805	6.3317e-05	0.000215127
NCU08485	10.1662	6.21909	-0.788018	0.001455	0.00381473
NCU03050	121.613	70.5086	-0.78659	6.1633e-10	4.03359e-09
NCU02214	5.38931	3.14341	-0.786288	0.00517321	0.0120339
NCU03559	227.998	132.884	-0.786094	3.21181e-10	2.17198e-09
NCU00464	1804.38	1071.87	-0.785767	1.21023e-13	1.09732e-12
NCU04127	287.828	179.928	-0.785305	5.0323e-09	2.96633e-08
NCU00681	10.1866	5.83798	-0.783192	4.3981e-05	0.000152864
NCU05234	82.3274	50.7667	-0.782737	2.76536e-08	1.48693e-07
NCU03015	8.97705	5.54354	-0.782543	0.00099165	0.00268759
NCU04949	8.97593	5.31083	-0.782543	0.0244557	0.0477842
NCU11219	2.6781	1.6212	-0.781688	0.0492998	0.0879187
NCU08373	10.2688	6.27952	-0.781454	2.35471e-05	8.61757e-05
NCU02514	496.58	293.662	-0.780013	7.59406e-14	7.02587e-13
NCU04813	8.75007	5.21826	-0.779686	0.00201918	0.00512081
NCU02781	82.4634	49.5381	-0.779015	6.74675e-09	3.91119e-08
NCU00321	17.6437	10.5274	-0.778931	7.86234e-06	3.10311e-05
NCU04767	12.5863	7.59215	-0.778341	4.89647e-06	1.98848e-05
NCU10762	27.5741	16.4393	-0.77825	4.96624e-05	0.000170993
NCU04428	8.37805	5.06013	-0.778058	0.00130699	0.0034527
NCU16875	8.90427	5.59905	-0.777681	0.0605588	0.104793
NCU02437	1677.76	1001.12	-0.777199	5.56526e-12	4.4499e-11
NCU05599	759.542	440.069	-0.776798	3.42171e-11	2.54845e-10
NCU02657	251.769	154.824	-0.776634	1.60297e-09	9.99074e-09
NCU02227	48.9676	29.1322	-0.776162	2.67407e-06	1.12442e-05
NCU01068	18.4004	10.7246	-0.775904	7.64157e-05	0.000255802
NCU04219	2.15867	1.36564	-0.77556	0.131798	0.202379
NCU07816	6.49794	4.24686	-0.773906	0.00400533	0.00953862
NCU09496	70.2851	42.0351	-0.773687	1.03164e-11	8.053e-11
NCU05864	5.80327	3.17818	-0.773499	0.062933	0.108367
NCU16998	5.31266	3.25592	-0.773376	0.0623329	0.107405
NCU09999	41.4595	24.0172	-0.773314	4.18887e-09	2.49393e-08
NCU00622	15.1653	9.04134	-0.773185	5.43337e-07	2.51192e-06
NCU00952	35.0517	20.3908	-0.773164	0.000101389	0.000331209
NCU07857	1033.07	619.897	-0.772925	1.01004e-13	9.24488e-13
NCU05786	48.8644	31.3099	-0.772578	3.04873e-07	1.46567e-06
NCU02517	3.76403	2.13789	-0.772202	0.219044	0.309721
NCU00015	18.9366	9.92577	-0.771791	0.0004737	0.00136332
NCU05651	0.500829	0.446938	-0.77133	0.0535137	0.0944013
NCU03087	38.8484	24.4636	-0.771204	2.14466e-06	9.14955e-06
NCU06568	11.9457	7.58868	-0.770688	0.00146766	0.0038427
NCU06930	3.01398	1.79333	-0.770021	0.00239427	0.00599033
NCU08502	955.533	528.365	-0.769642	9.33605e-09	5.32258e-08
NCU02786	111.149	69.411	-0.769253	1.477e-10	1.02857e-09
NCU06105	49.6301	29.5016	-0.769007	1.47264e-08	8.21609e-08
NCU07887	74.3435	44.5474	-0.767598	1.50645e-08	8.38053e-08
NCU07830	1197.29	710.913	-0.767405	6.794e-13	5.88356e-12
NCU06684	61.1125	38.4823	-0.767338	2.87484e-10	1.95267e-09
NCU01756	111.294	68.7564	-0.766656	2.02615e-09	1.2517e-08
NCU00114	73.0697	45.1608	-0.766062	2.56969e-06	1.08289e-05
NCU04542	49.1017	29.3076	-0.764911	0.000698545	0.00195148
NCU03536	78.5541	48.3111	-0.763524	1.32048e-10	9.23737e-10
NCU04010	22.2491	13.8314	-0.763146	1.54147e-05	5.81043e-05
NCU00182	23.1393	14.5842	-0.762378	8.74945e-06	3.43217e-05
NCU15832	17.3267	10.6001	-0.76229	8.49269e-06	3.34164e-05
NCU01298	2.10059	1.50739	-0.761113	0.0985881	0.158425
NCU08803	1.69016	1.21639	-0.761037	0.15989	0.237435
NCU07933	23.9281	13.9215	-0.760144	0.000857614	0.00234492
NCU06530	39.7603	24.3272	-0.759655	3.19459e-06	1.32953e-05
NCU03074	7.90309	5.33023	-0.758907	0.00356995	0.00861074
NCU07550	934.464	559.216	-0.758894	4.48558e-09	2.65623e-08
NCU09119	295.959	171.988	-0.75795	6.11531e-10	4.00558e-09
NCU11319	3.50551	2.73634	-0.757797	0.0804153	0.133466
NCU07807	1855.65	1090.47	-0.757353	1.08674e-11	8.46998e-11
NCU00869	4.25485	2.07003	-0.757156	0.0538087	0.094839
NCU06344	37.0424	22.6701	-0.756981	1.1283e-06	5.01496e-06
NCU05343	4.26408	2.54603	-0.756279	0.0116191	0.0247388
NCU02435	1088.96	659.536	-0.755654	3.1344e-09	1.88651e-08
NCU01204	422.149	257.291	-0.755322	4.10949e-12	3.32378e-11
NCU07139	28.1414	15.7262	-0.755241	5.11815e-07	2.37615e-06
NCU04899	248.344	144.886	-0.755111	6.17139e-10	4.03546e-09
NCU01221	1427.66	848.111	-0.754805	3.09543e-12	2.53012e-11
NCU08605	111.8	67.7746	-0.75472	7.77166e-09	4.48177e-08
NCU04580	8.4087	4.67102	-0.754	0.02455	0.0479321
NCU01104	8.52756	5.5537	-0.753709	0.00200617	0.00509534
NCU04412	50.7842	28.9587	-0.753662	7.74827e-06	3.06122e-05
NCU09144	6.94638	4.43974	-0.753589	0.0061849	0.0141359
NCU09842	66.7307	40.005	-0.753434	1.12909e-09	7.17633e-09
NCU02797	382.672	224.67	-0.753354	2.45618e-11	1.85985e-10
NCU16423	25.0877	14.7299	-0.752817	0.00565319	0.0130287
NCU01948	855.293	506.28	-0.752672	5.22273e-13	4.54838e-12
NCU07972	278.835	162.947	-0.752023	1.03622e-08	5.87903e-08
NCU06776	28.5762	17.0313	-0.751826	1.14525e-05	4.40296e-05
NCU07719	41.5068	25.6316	-0.751787	3.69759e-06	1.52489e-05
NCU01649	11.7212	6.90963	-0.751677	0.00591506	0.0135795
NCU01470	65.6424	40.668	-0.751109	5.55799e-09	3.26125e-08
NCU09001	11.067	7.01492	-0.750893	0.000845079	0.0023131
NCU16857	4.74091	3.08878	-0.750263	0.0284665	0.0546251
NCU01158	5.28173	3.56024	-0.750249	0.00306654	0.0075211
NCU02629	218.428	134.388	-0.749494	2.0015e-12	1.6606e-11
NCU01824	127.04	73.7288	-0.747899	8.60709e-09	4.93772e-08
NCU08007	10.7686	6.14544	-0.747831	0.00260208	0.00646414
NCU01306	11.2663	6.79073	-0.746951	0.00178038	0.00457609
NCU00596	25.0807	15.9194	-0.746746	4.72879e-05	0.000163767
NCU16422	43.0654	26.4503	-0.746183	0.0014054	0.00369221
NCU01826	41.6812	24.7595	-0.746132	2.97104e-06	1.24185e-05
NCU01669	19.8655	12.7944	-0.745919	0.000111637	0.000362083
NCU03220	12.8932	7.87806	-0.74501	1.4628e-06	6.41307e-06
NCU09002	224.826	138.241	-0.744729	4.79352e-10	3.15587e-09
NCU03742	12.5329	6.94224	-0.744603	0.00323809	0.00790668
NCU09216	78.6466	48.1657	-0.74409	4.6021e-07	2.1508e-06
NCU09143	252.839	151.237	-0.744071	2.86827e-10	1.94992e-09
NCU05267	15.105	8.94482	-0.742996	1.0208e-05	3.94612e-05
NCU05804	1310.39	798.625	-0.742843	9.92266e-09	5.6421e-08
NCU05972	16.1613	9.76165	-0.741629	7.02383e-05	0.00023656
NCU08560	18.3954	12.9082	-0.741009	0.000101136	0.000330523
NCU16323	11.6711	7.43528	-0.739937	0.0283146	0.0543471
NCU03646	9.72379	6.23277	-0.739841	0.00024287	0.000740706
NCU10020	44.9182	26.8744	-0.739377	4.96003e-06	2.01112e-05
NCU09882	17.3605	10.9018	-0.739102	6.76268e-05	0.000228563
NCU03368	59.7947	36.945	-0.738828	0.000373009	0.00109727
NCU10052	2.68604	1.58947	-0.738731	0.0734793	0.123819
NCU03231	16.1379	9.74996	-0.738014	0.00330001	0.00803498
NCU09812	11.9403	7.79777	-0.737913	7.19851e-05	0.00024181
NCU02302	5.72479	3.5342	-0.736952	0.0352167	0.0657152
NCU00270	9.17177	5.461	-0.73677	0.00123754	0.00328591
NCU02115	8.78974	5.23814	-0.736079	0.000413571	0.00120374
NCU05160	98.6183	58.723	-0.735767	2.12701e-05	7.8339e-05
NCU03175	9.1413	6.44777	-0.735341	0.000399841	0.00116863
NCU07889	25.1745	15.558	-0.735046	1.33446e-05	5.08478e-05
NCU01966	1384.47	816.914	-0.733846	3.96842e-12	3.21305e-11
NCU01579	5.83627	3.69452	-0.733534	0.125307	0.194229
NCU09305	4.55019	2.46074	-0.733487	0.128266	0.197861
NCU00045	2.18278	1.46402	-0.732844	0.0356089	0.0663827
NCU04553	1162.94	721.684	-0.732715	4.18091e-14	3.97779e-13
NCU04387	106.59	50.6755	-0.731728	1.1011e-06	4.90529e-06
NCU05390	302.669	185.794	-0.731555	1.38381e-10	9.6629e-10
NCU03880	51.2733	31.417	-0.731436	9.39906e-08	4.78385e-07
NCU09262	6.96218	5.2829	-0.730892	0.0330542	0.0622823
NCU06372	34.5014	20.9808	-0.730708	1.2182e-05	4.66253e-05
NCU00101	19.614	13.0349	-0.730277	3.90509e-05	0.000137399
NCU06330	4.8772	3.54404	-0.730032	0.0287099	0.055051
NCU00496	2.54414	1.10677	-0.72884	0.151221	0.226567
NCU09252	7.32072	4.69838	-0.728557	0.000585368	0.00166011
NCU00447	61.4831	40.2057	-0.728485	2.52227e-07	1.22325e-06
NCU08420	8.54095	5.42476	-0.727856	6.38493e-05	0.00021684
NCU15831	3.14469	2.02087	-0.727543	0.0185061	0.0371567
NCU02942	34.1147	19.9811	-0.725626	1.06916e-05	4.12071e-05
NCU03662	38.2501	23.7552	-0.725156	4.00667e-07	1.8897e-06
NCU08988	23.2921	13.389	-0.725104	0.000223664	0.000687842
NCU14118	5.12159	3.4167	-0.724854	0.035864	0.066826
NCU03516	54.1392	34.7776	-0.724156	2.80423e-05	0.000101427
NCU09332	40.7336	26.8097	-0.72349	4.56748e-07	2.13722e-06
NCU05936	3.77555	2.78389	-0.723359	0.00825844	0.0182952
NCU02195	0.230379	0.233163	-0.723322	0.112389	0.177268
NCU09244	4.33354	2.9842	-0.723273	0.00499562	0.0116559
NCU03132	21.1965	13.1801	-0.723135	1.29263e-05	4.93515e-05
NCU03483	17.1998	10.7738	-0.72305	3.43332e-06	1.42427e-05
NCU01634	784.779	492.257	-0.722755	8.0682e-08	4.12279e-07
NCU06790	55.6393	33.5532	-0.72229	5.96068e-07	2.74747e-06
NCU02839	82.9505	47.9653	-0.722038	1.45497e-07	7.25697e-07
NCU04380	55.2784	33.7959	-0.722028	9.49071e-07	4.27997e-06
NCU03407	46.1309	27.7746	-0.722026	1.39048e-07	6.94429e-07
NCU05716	35.0281	23.3024	-0.721851	7.28102e-06	2.88994e-05
NCU01166	47.85	28.5992	-0.721326	5.79762e-08	3.01632e-07
NCU01215	15.0573	9.7762	-0.721197	0.000712256	0.00198547
NCU07275	5.66174	3.68655	-0.72086	0.0175106	0.035481
NCU05281	10.1793	5.43807	-0.720617	0.0440391	0.0796357
NCU01007	51.0247	33.8397	-0.720267	2.12642e-05	7.8339e-05
NCU08027	30.9176	19.0948	-0.719787	3.56279e-06	1.47244e-05
NCU01759	68.7696	42.5615	-0.719568	1.70682e-06	7.40709e-06
NCU12023	77.6941	48.8562	-0.719521	2.55731e-06	1.07885e-05
NCU09844	4.35631	2.53203	-0.719056	0.0317371	0.0600942
NCU04738	8.34728	5.37236	-0.718969	0.000448255	0.00129444
NCU03605	15.9369	9.75487	-0.718206	0.00105741	0.0028528
NCU05342	39.6104	24.8949	-0.717824	1.8561e-06	8.01884e-06
NCU04203	28.24	16.5607	-0.716598	3.47837e-06	1.44141e-05
NCU03533	5.314	3.56434	-0.716523	0.0244533	0.0477842
NCU08436	6.03393	4.86735	-0.716471	0.018059	0.036355
NCU10053	18.8442	11.9879	-0.716157	0.0017718	0.00456011
NCU06220	26.5405	17.3283	-0.716052	6.56179e-05	0.00022226
NCU06737	59.6762	37.1784	-0.715816	2.97858e-08	1.59491e-07
NCU03303	25.6587	16.2331	-0.715657	8.57814e-06	3.37011e-05
NCU01827	1151.93	726.407	-0.715528	3.53915e-13	3.13132e-12
NCU07063	7.67232	5.131	-0.715401	0.00972768	0.0211314
NCU01420	38.0083	20.9515	-0.715285	4.13807e-05	0.000145001
NCU05418	39.198	23.8054	-0.715075	9.16681e-05	0.00030214
NCU01455	28.7397	18.512	-0.714976	7.74279e-06	3.06062e-05
NCU04001	24.0235	14.9073	-0.71443	1.13325e-06	5.03405e-06
NCU02121	8.24823	5.01969	-0.714317	0.00432601	0.0102234
NCU06294	4.32392	2.57333	-0.713937	0.000515434	0.00147518
NCU06435	31.9761	20.6852	-0.713351	8.72238e-07	3.94964e-06
NCU01119	19.266	11.5679	-0.71303	9.65702e-05	0.000316809
NCU07621	4.53447	3.22212	-0.712581	0.0443788	0.0801748
NCU10040	19.4158	11.0722	-0.711735	0.00220804	0.00555234
NCU17261	2.27784	1.26408	-0.711591	0.103741	0.165625
NCU09600	57.8894	37.1146	-0.711498	2.74468e-06	1.15348e-05
NCU00631	3.51284	2.21109	-0.711073	0.00670277	0.0152517
NCU03679	60.4318	37.2634	-0.710677	3.82442e-07	1.80816e-06
NCU06850	2.08697	1.20645	-0.710335	0.119459	0.186399
NCU01894	74.15	49.9712	-0.709925	6.66465e-07	3.05552e-06
NCU04319	6.62894	4.10112	-0.7095	0.00548832	0.0126828
NCU08678	67.3298	41.8702	-0.708876	1.18969e-06	5.27264e-06
NCU03929	36.6956	22.7765	-0.708866	1.63551e-06	7.11362e-06
NCU04467	7.48305	4.09944	-0.708825	0.061497	0.106155
NCU05777	23.8818	15.2305	-0.708817	3.15851e-06	1.31664e-05
NCU08612	11.9345	7.63443	-0.708518	0.000207441	0.000640503
NCU08140	3.60803	3.18705	-0.707408	0.181491	0.264273
NCU00706	1369.74	861.787	-0.706516	7.7759e-13	6.6963e-12
NCU06851	7.15013	5.30066	-0.706002	0.00176033	0.00453361
NCU05127	5.07773	2.6503	-0.705756	0.0470775	0.0843199
NCU04320	11.9	7.43474	-0.705502	0.00251542	0.00627513
NCU01973	4.62091	2.92762	-0.705149	0.00326414	0.0079602
NCU09248	52.5922	32.4632	-0.704936	5.2641e-07	2.44097e-06
NCU08939	49.7343	31.2106	-0.704705	1.58968e-06	6.926e-06
NCU09476	1816.55	1151.49	-0.703727	2.74072e-13	2.44479e-12
NCU02659	48.3785	31.3328	-0.703365	3.137e-05	0.000112477
NCU04824	8.99064	5.27893	-0.702821	0.00212487	0.00536854
NCU08620	1471.49	925.959	-0.702812	1.26689e-11	9.81459e-11
NCU00635	577.555	335.621	-0.702734	2.01577e-09	1.24629e-08
NCU00979	2852.62	1779.59	-0.702662	1.72626e-09	1.07418e-08
NCU07717	27.5091	16.2296	-0.702623	0.00127133	0.0033648
NCU02770	6.67604	4.49771	-0.702619	0.00115948	0.00309247
NCU07948	17.3769	13.214	-0.702492	0.00340764	0.00825795
NCU09325	18.6519	11.9542	-0.702459	1.41056e-05	5.35889e-05
NCU04086	31.2864	20.515	-0.702443	0.000822455	0.00225598
NCU07407	1.93229	2.18075	-0.700174	0.00203083	0.0051461
NCU08946	167.491	105.599	-0.700031	4.64951e-09	2.74909e-08
NCU09492	8.66798	5.62227	-0.698645	2.03602e-05	7.5131e-05
NCU07859	163.124	103.647	-0.698333	1.29213e-08	7.27745e-08
NCU08054	10.5399	5.8531	-0.697582	0.00181223	0.00464866
NCU04352	31.7301	19.9767	-0.697484	2.32572e-08	1.2602e-07
NCU00951	323.023	201.057	-0.697124	2.80587e-08	1.50767e-07
NCU04059	10.4394	6.79488	-0.696958	4.15724e-05	0.000145607
NCU05646	14.3559	9.23273	-0.696947	0.000610479	0.00172734
NCU03643	7.91768	4.91202	-0.696833	0.00351591	0.00849899
NCU09313	27.0547	16.5536	-0.696592	8.98015e-06	3.51373e-05
NCU04173	793.91	491.195	-0.695483	1.34036e-10	9.36799e-10
NCU02412	5.08835	3.06198	-0.695158	0.0502604	0.089357
NCU03971	18.2608	11.608	-0.694587	0.000172668	0.000539394
NCU05220	74.1718	44.1399	-0.694006	1.64842e-05	6.17736e-05
NCU08776	5.97955	4.70701	-0.693167	0.00486489	0.0113942
NCU08931	29.2239	19.1319	-0.693067	7.98174e-05	0.000266252
NCU01919	54.7742	35.2083	-0.692299	1.78798e-06	7.75061e-06
NCU09609	14.23	8.43889	-0.69204	0.000571649	0.00162402
NCU11323	141.382	88.6748	-0.69115	8.35235e-05	0.000277668
NCU02549	427.542	267.264	-0.690904	4.51261e-10	2.98878e-09
NCU00076	15.6203	10.2774	-0.690894	0.000225274	0.000692516
NCU07334	61.0167	38.1578	-0.690409	8.7725e-08	4.47085e-07
NCU05551	25.3842	15.2874	-0.690408	0.000615094	0.00173912
NCU00847	31.9648	23.2753	-0.688945	0.000338031	0.00100394
NCU08012	22.6579	13.8617	-0.688391	3.60491e-05	0.000127711
NCU01223	2.9647	1.76022	-0.686551	0.194425	0.280175
NCU16791	14.1792	8.40441	-0.685997	0.0596784	0.103406
NCU06076	109.69	68.5636	-0.68518	2.00579e-08	1.09376e-07
NCU08823	68.9691	44.1775	-0.68426	7.11718e-07	3.2514e-06
NCU09294	20.8669	12.7855	-0.684222	0.00233142	0.00585017
NCU02167	18.3456	11.8513	-0.683824	0.0004425	0.00127973
NCU06894	6.12452	4.23374	-0.683278	0.0198757	0.0396486
NCU09861	39.7681	24.1231	-0.68308	8.46131e-07	3.83818e-06
NCU14029	15.3366	9.55059	-0.682932	0.00246327	0.00615101
NCU06995	19.8594	13.6441	-0.68193	0.00594711	0.013649
NCU06367	28.2776	17.7161	-0.681829	0.000321756	0.000960413
NCU04850	6.7513	4.67899	-0.68153	0.00735438	0.016549
NCU04036	146.648	97.6849	-0.68117	4.70167e-07	2.19203e-06
NCU14073	7.68766	3.12368	-0.681081	0.0265444	0.0514097
NCU11249	18.7125	12.2978	-0.680315	0.0013189	0.00348039
NCU01509	35.6578	22.9896	-0.680273	1.21529e-06	5.383e-06
NCU09375	53.0315	34.2981	-0.680086	4.85485e-05	0.000167682
NCU12046	16.5043	10.9528	-0.679946	0.00024627	0.000750185
NCU07576	16.0392	9.37525	-0.679762	0.00163589	0.00424286
NCU07392	23.5169	16.0447	-0.679076	4.57184e-05	0.000158617
NCU02063	13.5877	8.03966	-0.678108	0.00100283	0.00271693
NCU05276	38.6721	25.1232	-0.676938	5.41244e-05	0.000185281
NCU04781	318.605	203.275	-0.676541	1.44738e-08	8.08101e-08
NCU00205	3.01811	1.81138	-0.675667	0.00800916	0.0178351
NCU01198	11.7743	6.61366	-0.674887	0.0145411	0.0300801
NCU06878	9.03153	6.88643	-0.674748	0.019072	0.0381638
NCU03083	38.4523	23.9217	-0.674524	2.43812e-05	8.90744e-05
NCU07021	14.1513	9.17343	-0.674048	0.000295416	0.000888319
NCU03988	1311.95	805.127	-0.673694	9.50226e-10	6.09979e-09
NCU04135	6.79732	5.17965	-0.673509	0.0303557	0.0578333
NCU09429	6.61377	4.27032	-0.673423	0.0170413	0.0346029
NCU09447	8.23398	5.33425	-0.673401	0.0110702	0.0237337
NCU01698	63.5113	39.7718	-0.672977	2.57981e-06	1.08656e-05
NCU02661	28.7939	17.3163	-0.670959	0.00026341	0.000796422
NCU02207	99.4493	63.1593	-0.670733	6.42656e-08	3.31709e-07
NCU03302	734.963	472.076	-0.670566	6.21559e-11	4.50324e-10
NCU03070	21.4613	14.2565	-0.670359	1.00766e-05	3.89924e-05
NCU07286	27.2584	18.6203	-0.669244	2.02139e-05	7.46269e-05
NCU06697	13.0795	4.50027	-0.669232	0.00078211	0.00215681
NCU07129	18.8902	10.7649	-0.669216	0.00587813	0.0135067
NCU06007	5.22465	3.06481	-0.668371	0.25781	0.353018
NCU06054	39.5595	24.3649	-0.668159	2.05661e-06	8.79644e-06
NCU02152	15.5483	11.174	-0.667686	0.000359031	0.00105938
NCU05593	43.9712	25.4953	-0.667102	7.53236e-05	0.000252585
NCU01485	31.4479	19.9051	-0.667002	0.000102652	0.000334768
NCU05363	55.8169	37.2326	-0.666286	5.51288e-07	2.54715e-06
NCU03820	8.10434	4.97253	-0.665582	0.0371061	0.0687916
NCU01181	63.6692	40.478	-0.66553	0.000339247	0.00100717
NCU08055	129.15	82.8513	-0.665049	1.07333e-07	5.42006e-07
NCU08132	33.8289	20.9773	-0.665049	7.7726e-08	3.98759e-07
NCU04003	59.8214	36.91	-0.663251	3.91607e-06	1.61068e-05
NCU01571	30.0369	20.2363	-0.662627	0.00039793	0.00116392
NCU06282	8.60416	5.6953	-0.662581	0.027401	0.0527906
NCU10029	47.1482	30.0566	-0.662376	0.000102214	0.000333622
NCU09159	6.02816	3.67369	-0.661892	0.0267017	0.0516626
NCU06702	387.761	253.119	-0.661061	7.29815e-09	4.21501e-08
NCU00927	8.45935	6.21	-0.660979	0.00118646	0.00316035
NCU06958	46.2486	30.5754	-0.660609	0.000149485	0.000473492
NCU02466	48.7918	31.6832	-0.66049	4.11973e-06	1.68743e-05
NCU01252	7.35068	4.84711	-0.660343	0.00205291	0.00519694
NCU09436	65.1246	44.0345	-0.660247	3.62467e-06	1.49722e-05
NCU02361	17.4614	12.3087	-0.6601	0.00113428	0.00303578
NCU04743	15.6635	10.8193	-0.660061	0.000363159	0.00107115
NCU07012	23.7019	15.6223	-0.659846	3.17662e-06	1.32348e-05
NCU03995	38.8702	26.5928	-0.659227	0.00018542	0.000576894
NCU00632	15.4172	9.86656	-0.659029	0.000671567	0.00188156
NCU08619	9.35487	6.17815	-0.658817	0.00317685	0.00777437
NCU02421	35.7684	23.4121	-0.658746	4.25719e-06	1.7417e-05
NCU09551	5.75262	3.59026	-0.658378	0.027902	0.053622
NCU06132	22.4491	13.3849	-0.658345	0.00507757	0.0118364
NCU06720	76.146	47.431	-0.658302	0.000984514	0.00266919
NCU08940	194.856	124.933	-0.658034	1.05065e-07	5.31248e-07
NCU05989	185.664	114.803	-0.657971	4.62122e-08	2.43229e-07
NCU01403	12.518	8.80203	-0.657539	0.0100361	0.0217219
NCU08024	39.9757	26.7188	-0.657394	0.000193017	0.000598122
NCU01597	2.50299	1.83068	-0.656834	0.00974945	0.0211608
NCU06592	16.6477	9.49838	-0.656717	0.00474836	0.011143
NCU07808	727.458	469.09	-0.656105	9.48578e-09	5.40165e-08
NCU00694	19.2229	12.2829	-0.655914	9.00077e-05	0.000297176
NCU02349	8.70958	5.87887	-0.65522	0.000548602	0.00156142
NCU16489	1.86136	2.99662	-0.654602	0.00167211	0.00432517
NCU03935	157.49	102.924	-0.654004	8.91437e-06	3.49154e-05
NCU06369	13.0108	9.29886	-0.653941	0.00184187	0.00472154
NCU04276	1593.43	1065.61	-0.65365	0.000255584	0.000775801
NCU03747	24.6051	16.4402	-0.652268	0.000335789	0.000997668
NCU02226	16.9759	11.2939	-0.652104	0.00392952	0.00938995
NCU10061	132.272	84.8136	-0.651536	1.23667e-06	5.47143e-06
NCU02720	13.5373	8.94088	-0.650261	6.40979e-05	0.000217493
NCU01814	26.4326	18.0132	-0.649988	0.000131786	0.000421062
NCU09615	3.77981	2.5117	-0.649783	0.0394063	0.0724946
NCU01983	45.429	27.881	-0.649686	0.000201069	0.000621822
NCU04577	5.68428	3.62465	-0.649563	0.0767207	0.128272
NCU06200	82.6017	53.2918	-0.649422	1.07182e-06	4.7915e-06
NCU06741	328.363	212.057	-0.649242	5.44359e-08	2.84186e-07
NCU09730	54.8056	36.1898	-0.647821	3.67246e-07	1.74166e-06
NCU07574	34.2059	22.0402	-0.64735	5.54249e-06	2.23554e-05
NCU08378	16.3391	11.0741	-0.647211	0.000203051	0.000627519
NCU01697	21.9089	14.388	-0.64663	0.00223962	0.00562347
NCU07850	68.4341	44.1087	-0.646297	3.24046e-07	1.54872e-06
NCU06431	1142.66	735.434	-0.646147	1.56093e-09	9.74447e-09
NCU01073	2.16001	1.5398	-0.646078	0.243597	0.337948
NCU01606	321.327	205.945	-0.645331	8.32488e-08	4.24833e-07
NCU09210	215.852	131.389	-0.645123	1.44421e-06	6.34236e-06
NCU03292	28.6324	18.4779	-0.644393	8.75678e-06	3.4333e-05
NCU07884	8.5069	5.37292	-0.643616	0.0223782	0.044116
NCU11307	12.8888	9.40942	-0.643425	0.0217892	0.043043
NCU02693	69.2402	44.1461	-0.64314	2.92246e-05	0.000105274
NCU03777	50.7563	33.5494	-0.642714	6.18109e-06	2.475e-05
NCU06066	20.1313	13.1916	-0.642363	0.00981922	0.0212943
NCU00368	8.04194	5.22428	-0.642165	0.0136786	0.0285486
NCU03399	26.6549	16.867	-0.641718	0.00042975	0.00124754
NCU07697	143.683	93.9087	-0.641674	2.0404e-07	9.99601e-07
NCU00054	6.09888	4.81857	-0.641096	0.0204102	0.0405995
NCU04268	45.8939	29.3831	-0.639775	0.000167044	0.000523521
NCU05942	172.45	115.211	-0.639688	6.34381e-08	3.27855e-07
NCU07994	42.1432	31.1215	-0.639292	1.1969e-05	4.58781e-05
NCU16385	27.4867	17.3535	-0.638413	0.0762286	0.127588
NCU02391	60.9225	39.5451	-0.63775	1.05989e-06	4.74368e-06
NCU02058	2.2737	1.54718	-0.637622	0.2294	0.321593
NCU04053	11.3715	7.3238	-0.637561	0.000262182	0.000793021
NCU01107	81.244	51.8741	-0.637015	9.96635e-05	0.000326299
NCU06628	13.3113	8.61657	-0.636165	0.000451111	0.00130171
NCU06923	62.6227	41.3469	-0.635812	0.000120202	0.000388228
NCU04228	3.97792	1.29398	-0.635691	0.0142211	0.0295132
NCU08961	27.4629	18.4691	-0.635632	5.41755e-06	2.18743e-05
NCU01912	45.1278	32.3257	-0.635064	1.04621e-06	4.69062e-06
NCU16012	14.189	10.2032	-0.634579	0.00369994	0.00889923
NCU09014	38.4994	23.3087	-0.634223	0.000166756	0.000522831
NCU03038	1096.65	710.345	-0.63389	4.40485e-10	2.92494e-09
NCU06661	498.37	333.47	-0.63205	2.14939e-10	1.47945e-09
NCU05757	16.1659	11.7904	-0.631809	0.00767498	0.0172052
NCU00903	249.783	167.636	-0.630141	4.48802e-08	2.36703e-07
NCU02133	384.841	247.477	-0.629406	1.47696e-07	7.35714e-07
NCU07294	3.40036	1.9382	-0.628442	0.146141	0.220282
NCU02951	27.2591	18.2379	-0.627914	0.000761361	0.00210486
NCU14140	9.93731	6.65009	-0.627592	0.0860948	0.141495
NCU09288	34.7208	24.1464	-0.627329	3.09935e-05	0.000111231
NCU09295	21.8758	14.7435	-0.626992	0.000933695	0.00253855
NCU06719	88.6873	56.0745	-0.626603	0.0884459	0.144464
NCU08936	1196.38	790.105	-0.626343	1.38911e-09	8.72832e-09
NCU03129	17.2273	11.4062	-0.626268	0.00264856	0.00657538
NCU02602	308.371	204.104	-0.625812	1.03891e-06	4.66061e-06
NCU07415	2.64674	1.4604	-0.625769	0.00408376	0.00971941
NCU03492	74.6184	50.5774	-0.625597	0.00331723	0.00806927
NCU07548	25.8134	17.8603	-0.625495	0.000123085	0.000396545
NCU04475	2.56688	1.70675	-0.624857	0.169309	0.248883
NCU09097	29.1373	19.44	-0.624529	0.00370278	0.0089033
NCU07878	27.7094	17.7141	-0.624429	0.000398393	0.00116483
NCU04505	14.7663	10.5889	-0.624035	0.00155447	0.00405213
NCU04463	13.3629	8.89898	-0.623672	0.000118523	0.000383287
NCU04111	20.1912	14.2615	-0.622823	0.000356458	0.001053
NCU03725	80.3144	51.6352	-0.622223	8.94247e-07	4.04693e-06
NCU03962	8.71791	6.3863	-0.621651	0.00104057	0.00281324
NCU04856	383.537	269.41	-0.621407	7.17649e-05	0.00024119
NCU00025	37.7987	23.6069	-0.621398	0.000229398	0.000703074
NCU07564	25.3077	16.3349	-0.621093	0.000457905	0.00131983
NCU08368	4.18694	3.15275	-0.620533	0.0260903	0.050632
NCU05941	17.5161	14.2493	-0.620284	0.000628609	0.00177344
NCU09258	7.40444	5.2019	-0.62027	0.002885	0.0071234
NCU03191	38.6031	26.0455	-0.619928	7.10658e-05	0.000239138
NCU07826	642.914	425.104	-0.619901	2.03812e-09	1.25809e-08
NCU03853	50.7772	31.402	-0.619753	3.76567e-06	1.5513e-05
NCU02074	55.1002	36.5683	-0.619494	0.000313762	0.000939459
NCU16016	3.46941	2.04343	-0.61888	0.208144	0.296785
NCU05753	14.8108	10.7037	-0.618646	0.00384787	0.00921195
NCU07182	663.534	425.301	-0.618523	5.62679e-09	3.29661e-08
NCU02610	73.1892	49.9617	-0.6177	3.69081e-05	0.000130395
NCU03752	19.7051	13.2801	-0.617484	0.00427174	0.0101045
NCU02706	20.6946	13.2542	-0.617276	0.00701341	0.0158603
NCU04498	22.5381	17.5966	-0.617265	0.000392769	0.00115101
NCU16821	53.3861	34.7297	-0.616975	1.91787e-05	7.10773e-05
NCU01940	34.9162	23.4962	-0.616777	6.75493e-06	2.69359e-05
NCU05128	3.75732	2.88854	-0.61652	0.0503359	0.0894706
NCU00103	37.9487	25.7237	-0.615646	0.000278774	0.000840242
NCU04074	177.849	114.535	-0.615637	1.78892e-07	8.83131e-07
NCU01466	5.93494	4.25855	-0.615459	0.0180629	0.036355
NCU06039	22.3945	14.944	-0.615393	0.000453525	0.0013077
NCU16400	21.4519	15.6818	-0.614341	0.00254294	0.00633375
NCU04473	37.1189	25.459	-0.613519	0.000332761	0.000990197
NCU07965	119.493	78.7004	-0.613499	1.41281e-06	6.21155e-06
NCU08067	30.5232	21.2701	-0.613329	2.51539e-05	9.15508e-05
NCU07572	16.9248	11.6673	-0.612285	0.000789055	0.00217286
NCU01356	6.65853	4.78838	-0.612252	0.0523092	0.0925305
NCU02963	12.1579	9.35382	-0.612164	0.0135893	0.0283958
NCU07344	35.3595	25.8085	-0.611921	0.0124553	0.0262942
NCU02393	136.386	90.6086	-0.610695	2.58333e-07	1.24997e-06
NCU02587	11.0586	7.44831	-0.610605	0.0342236	0.0641724
NCU05835	23.249	16.069	-0.609898	0.00423529	0.0100429
NCU08875	36.5491	23.9647	-0.609392	2.95971e-06	1.23778e-05
NCU08218	17.0227	11.0546	-0.609272	0.000727612	0.00202299
NCU08515	179.407	124.145	-0.608495	7.97055e-08	4.0783e-07
NCU05228	46.1525	34.9415	-0.608241	5.98131e-06	2.40124e-05
NCU07856	34.8993	23.3021	-0.60704	0.000779492	0.00215223
NCU08297	134.361	91.3969	-0.606229	4.40169e-07	2.06465e-06
NCU06589	2.64893	1.61987	-0.606097	0.258438	0.353498
NCU00284	1.21835	1.06221	-0.606063	0.32525	0.425951
NCU03990	98.5894	64.6968	-0.605608	3.36565e-06	1.39771e-05
NCU08844	17.4968	11.6092	-0.605212	0.000251211	0.000763129
NCU01479	44.392	31.2351	-0.604445	1.57443e-06	6.86733e-06
NCU01493	8.75504	5.70083	-0.60442	0.0389102	0.0716885
NCU03807	33.8338	23.6632	-0.604338	0.00241872	0.00604366
NCU05523	7.27367	4.78037	-0.6043	0.0401477	0.0736348
NCU03004	199.967	135.235	-0.604286	5.06249e-08	2.65548e-07
NCU03515	75.1953	51.87	-0.604081	5.9793e-05	0.000203782
NCU09109	1143.41	748.503	-0.603865	1.30244e-07	6.53421e-07
NCU09475	1153.85	755.022	-0.603119	2.30661e-08	1.2516e-07
NCU08291	59.5871	38.6086	-0.602987	1.72489e-05	6.4358e-05
NCU07691	4.9962	3.1901	-0.602883	0.0165777	0.0337681
NCU05318	18.3318	11.2244	-0.602692	0.0179802	0.0362516
NCU04988	1.78226	1.6089	-0.602571	0.240471	0.334379
NCU03708	6.25212	4.83106	-0.602097	0.0266616	0.0515979
NCU03897	54.2655	36.7226	-0.600829	9.39202e-07	4.24291e-06
NCU17088	5.28564	3.75355	-0.600425	0.112244	0.177111
NCU09469	34.608	22.4747	-0.600244	4.33519e-06	1.76892e-05
NCU06446	15.2097	10.6901	-0.599749	0.00298106	0.00732543
NCU07319	53.4639	37.8126	-0.599545	4.3038e-06	1.75922e-05
NCU03084	64.7207	44.9086	-0.598976	2.36209e-05	8.63785e-05
NCU07355	11.8687	8.44177	-0.598113	0.00822622	0.0182448
NCU03438	40.6319	28.9817	-0.597681	0.00018227	0.000567552
NCU06430	10.3086	7.17501	-0.59705	0.00809167	0.0179825
NCU05114	5.20091	2.95963	-0.595498	0.11996	0.187106
NCU09478	4.71253	3.39887	-0.595136	0.162342	0.240474
NCU06463	4.9424	4.08279	-0.594878	0.0762236	0.127588
NCU03471	24.5856	17.1157	-0.594708	0.0004761	0.00136972
NCU02650	78.7714	53.7167	-0.594592	2.74927e-06	1.15478e-05
NCU00924	22.6138	15.4975	-0.593751	0.00130707	0.0034527
NCU06397	272.254	190.164	-0.593485	4.39161e-07	2.06117e-06
NCU04185	127.319	85.0944	-0.593197	1.0185e-07	5.16342e-07
NCU01414	103.549	70.4721	-0.593162	0.000106335	0.000346047
NCU08402	13.1834	9.3467	-0.592773	0.0217758	0.0430274
NCU08897	93.149	61.0208	-0.592726	6.6479e-06	2.65641e-05
NCU01369	145.049	96.8583	-0.59234	5.83317e-08	3.02885e-07
NCU00055	9.87781	5.87942	-0.592118	0.0329292	0.0620772
NCU04881	2.37466	1.45899	-0.591384	0.0953325	0.153953
NCU06499	4.59669	3.38673	-0.591168	0.0265205	0.0513764
NCU10497	65.3829	41.2561	-0.591046	3.32028e-05	0.000118718
NCU01203	16.057	14.8953	-0.591	0.00471427	0.0110698
NCU00417	48.0752	27.5333	-0.590057	0.00358377	0.00863596
NCU04730	25.7596	16.9342	-0.589583	3.13325e-05	0.000112395
NCU07842	57.5337	41.6091	-0.589412	6.88557e-05	0.000232411
NCU08317	4.74271	3.57366	-0.589106	0.0310512	0.0590125
NCU01560	35.6271	24.6932	-0.589009	0.00802291	0.0178554
NCU00467	35.2122	23.918	-0.588061	0.000758432	0.00209902
NCU09284	35.4838	23.7741	-0.587912	0.000206954	0.000639254
NCU08389	1486.52	1020.72	-0.587754	8.02846e-08	4.10521e-07
NCU06509	57.1734	39.9204	-0.586893	0.000130902	0.000418757
NCU08440	6.8993	4.71554	-0.586542	0.109018	0.172977
NCU01440	26.7025	18.0793	-0.58653	1.94208e-05	7.19055e-05
NCU03956	21.419	14.4336	-0.586513	0.000624652	0.00176292
NCU03994	8.93797	6.74848	-0.586329	0.0114927	0.0245373
NCU07779	39.3981	27.0261	-0.58628	2.27305e-05	8.33595e-05
NCU01102	49.9853	34.4872	-0.585822	5.67803e-05	0.000194029
NCU01635	1627.02	1105.86	-0.585804	5.9594e-09	3.48354e-08
NCU06493	60.3481	40.7501	-0.58531	3.39354e-05	0.000120833
NCU16891	28.4229	18.8022	-0.585289	0.00518676	0.0120573
NCU00600	77.7343	55.4815	-0.584896	9.60452e-06	3.73155e-05
NCU00066	11.6421	7.53443	-0.584673	0.00420708	0.00998826
NCU02211	38.9301	25.8622	-0.583663	8.60445e-06	3.37872e-05
NCU07829	1384.81	918.87	-0.583643	1.99843e-08	1.09052e-07
NCU03138	9.98353	6.81943	-0.58337	0.0341709	0.0640891
NCU02373	295.938	199.554	-0.58334	1.55387e-07	7.71534e-07
NCU00364	18.085	12.9801	-0.583163	0.0140677	0.0292675
NCU09283	28.3218	20.2443	-0.582631	0.000109701	0.000355952
NCU03248	3.84743	3.13888	-0.582156	0.110412	0.174792
NCU02680	30.3958	19.6882	-0.582139	0.000344756	0.00102195
NCU03804	60.8397	41.4493	-0.58141	2.62171e-05	9.52845e-05
NCU04750	5.00589	3.44744	-0.58124	0.0151001	0.0310948
NCU02090	74.602	51.3268	-0.581155	3.67135e-06	1.51487e-05
NCU04402	5.40416	3.58746	-0.58074	0.117653	0.183954
NCU00407	5.32062	3.67513	-0.5807	0.0751733	0.126177
NCU03091	26.9916	18.9513	-0.580041	0.000209237	0.000645273
NCU05269	128.546	89.7635	-0.579822	4.02604e-07	1.89652e-06
NCU03213	4.50653	3.16658	-0.579724	0.147854	0.222473
NCU08346	17.6251	12.5421	-0.579334	0.00133035	0.003507
NCU09745	21.3356	15.0176	-0.579151	0.00434831	0.010273
NCU02043	15.4761	10.2886	-0.578969	0.00804626	0.0179022
NCU03998	26.4482	17.1119	-0.578697	0.00155339	0.00405067
NCU01796	7.77819	5.94733	-0.576047	0.0401479	0.0736348
NCU02561	22.2304	14.7482	-0.575789	0.00221237	0.00556047
NCU04316	24.6515	16.2085	-0.575722	0.00114815	0.00306861
NCU06721	5.10002	3.28512	-0.575695	0.142315	0.21561
NCU02075	481.033	324.123	-0.575356	1.85835e-08	1.02422e-07
NCU00971	907.993	622.003	-0.574168	1.98945e-08	1.08715e-07
NCU05545	4.13608	2.95035	-0.573513	0.0224894	0.0442901
NCU16377	7.44129	6.76708	-0.573413	0.00103802	0.00280833
NCU16833	38.6377	27.4772	-0.573321	0.00291761	0.00719012
NCU00551	13.0628	8.77584	-0.572995	6.98566e-05	0.000235377
NCU04095	3.68254	2.6454	-0.571579	0.0179145	0.0361476
NCU00493	106.825	74.9923	-0.571178	3.54776e-06	1.46701e-05
NCU03783	28.6068	20.9346	-0.57084	0.000240509	0.000734958
NCU02221	16.3704	10.4119	-0.570715	0.0205102	0.0407772
NCU06117	16.1959	12.2497	-0.570564	0.00179017	0.00459665
NCU00545	12.8328	8.58055	-0.570114	0.00553887	0.0127881
NCU05640	7.58869	5.6091	-0.569941	0.0162942	0.0332258
NCU01881	21.178	14.6944	-0.569812	0.000237619	0.000726414
NCU00443	349.141	235.172	-0.569206	1.65678e-07	8.21577e-07
NCU04274	90.1071	62.5475	-0.568579	1.6413e-05	6.15666e-05
NCU06748	57.5801	39.098	-0.566939	8.49011e-05	0.000281252
NCU05882	18.7034	12.4397	-0.566766	0.0035062	0.00848348
NCU02565	26.4663	17.5986	-0.566747	0.00115901	0.00309229
NCU03071	10.1612	7.56752	-0.566588	0.000531111	0.00151443
NCU03257	122.371	83.0561	-0.566463	2.42214e-06	1.02688e-05
NCU06166	5.39535	3.39573	-0.566101	0.133334	0.204412
NCU05547	15.1199	9.40218	-0.566091	0.0236834	0.0464754
NCU07023	14.2712	10.0976	-0.566081	0.00111367	0.00298785
NCU11338	621.708	430.477	-0.566077	0.00191081	0.0048756
NCU10311	26.9627	19.168	-0.566013	0.000289457	0.00087142
NCU06636	3.6147	3.09578	-0.56592	0.205101	0.293392
NCU06447	40.4285	28.0579	-0.565823	0.00126801	0.00335758
NCU01247	12.9273	9.04272	-0.565529	0.00114958	0.0030714
NCU01550	90.8047	63.1461	-0.5655	0.000192279	0.000596313
NCU08878	19.964	14.107	-0.565378	0.00124722	0.00330706
NCU03085	23.0363	16.3905	-0.565075	0.00254804	0.00634216
NCU04350	34.2844	23.7483	-0.56472	7.63175e-06	3.01982e-05
NCU05813	47.3546	31.7701	-0.564317	0.000181176	0.000564375
NCU00385	389.025	268.501	-0.56348	2.07151e-06	8.85526e-06
NCU06980	4.96893	3.06035	-0.563314	0.0614391	0.106078
NCU06607	6.62612	4.59018	-0.563241	0.0506922	0.0900417
NCU04290	13.772	8.58073	-0.563026	0.00696342	0.015775
NCU03711	145.428	97.0535	-0.562998	4.88416e-06	1.98453e-05
NCU04865	9.26369	6.71119	-0.561968	0.000325696	0.000970297
NCU05521	35.4201	23.7674	-0.561786	0.000775448	0.00214227
NCU02357	36.653	26.6271	-0.561759	9.87984e-06	3.82695e-05
NCU10155	3.30587	2.61961	-0.56162	0.0820543	0.135807
NCU07723	21.629	14.2529	-0.561454	0.000860252	0.00235046
NCU06704	67.1188	47.9268	-0.561253	0.000192488	0.000596722
NCU16450	98.0268	65.3256	-0.560978	2.89492e-05	0.000104428
NCU03207	45.8764	31.0906	-0.559151	0.000203073	0.000627519
NCU04071	17.4503	12.7647	-0.558985	0.00802025	0.0178547
NCU09265	134.837	92.8653	-0.558487	1.28638e-05	4.91373e-05
NCU06511	6.16055	4.17672	-0.558164	0.0120492	0.0255627
NCU08566	38.2313	28.1138	-0.557436	4.36099e-05	0.000151711
NCU03040	5.77704	2.94399	-0.557335	0.0697483	0.118463
NCU12131	6.31783	4.63935	-0.557158	0.21077	0.299748
NCU00775	128.736	84.8576	-0.557154	1.42028e-05	5.38783e-05
NCU06223	8.8093	5.68549	-0.557133	0.0433392	0.0786096
NCU03179	7.80488	6.66193	-0.556957	0.117528	0.183857
NCU01794	71.4454	55.0372	-0.555708	0.000720013	0.00200419
NCU04187	31.8243	21.6982	-0.555395	0.000306968	0.000920188
NCU16657	17.9413	12.4883	-0.55505	0.0124952	0.0263711
NCU06868	19.951	13.9576	-0.55428	0.00077276	0.00213561
NCU00939	10.8443	8.61357	-0.554174	0.000735851	0.00204312
NCU04423	6.24288	4.3698	-0.554168	0.0144673	0.0299436
NCU05168	47.5571	33.3884	-0.554162	5.845e-05	0.000199469
NCU01777	21.8404	15.1376	-0.554037	0.000124859	0.000401255
NCU09123	100.361	70.3816	-0.553697	2.29861e-06	9.75584e-06
NCU01431	13.2195	8.65193	-0.553681	0.000272654	0.000822797
NCU09770	50.1715	35.9285	-0.55302	9.79899e-05	0.000321194
NCU06482	248.343	169.042	-0.552724	2.51966e-06	1.06472e-05
NCU02403	83.9486	55.133	-0.552164	0.000228686	0.000702165
NCU03554	22.9958	16.1107	-0.552146	0.00100854	0.00273145
NCU02757	63.667	45.4729	-0.551555	5.06094e-05	0.000173865
NCU05781	19.5807	12.5392	-0.551456	0.0265838	0.0514732
NCU07352	126.784	87.6847	-0.551425	0.12254	0.190472
NCU00751	5.62653	4.64061	-0.550907	0.0928472	0.150569
NCU08999	23.9574	16.1535	-0.550868	0.00794384	0.0177203
NCU08280	67.6842	46.2893	-0.550333	0.00830897	0.0183913
NCU02576	23.4136	16.5054	-0.550141	0.000164467	0.000516073
NCU02784	82.7399	58.0679	-0.549577	0.000630799	0.00177776
NCU01859	146.842	101.37	-0.549382	5.9116e-06	2.37449e-05
NCU00970	1.01233	0.99863	-0.548809	0.0908393	0.147841
NCU00153	7.96758	5.53798	-0.548362	0.0340126	0.0638387
NCU03013	91.6771	62.5159	-0.548208	0.000155524	0.000490205
NCU04996	126.516	90.8318	-0.546586	0.164836	0.243467
NCU10521	6.86234	4.8053	-0.546289	0.118527	0.185176
NCU01172	10.3857	7.61025	-0.546287	0.00387789	0.00927809
NCU00669	36.8335	24.5574	-0.545854	0.00199598	0.00507111
NCU03980	80.1321	55.5446	-0.54554	1.62484e-05	6.09838e-05
NCU05808	7.18579	5.56124	-0.54549	0.0332023	0.0625004
NCU02671	60.1783	43.1062	-0.545284	1.87272e-05	6.94372e-05
NCU05917	17.953	11.0148	-0.544876	0.0777239	0.129781
NCU01992	84.4288	59.0565	-0.544788	6.59739e-06	2.63896e-05
NCU07874	95.6789	64.4731	-0.544735	4.37398e-06	1.78381e-05
NCU00977	35.957	24.3538	-0.544528	0.00461649	0.01087
NCU09033	6.46771	4.76506	-0.544492	0.0178304	0.0360156
NCU05775	24.5891	17.442	-0.5442	0.00166953	0.0043214
NCU02590	5.3277	4.07136	-0.54407	0.0208079	0.041284
NCU04044	119.68	81.4759	-0.543947	2.89319e-06	1.21128e-05
NCU09068	44.0496	31.2132	-0.543718	9.44972e-06	3.67479e-05
NCU09709	85.1469	58.8774	-0.54366	4.00351e-05	0.000140606
NCU08344	968.624	699.2	-0.543413	7.82241e-08	4.00782e-07
NCU08624	1.80267	1.32938	-0.54335	0.282845	0.380448
NCU04288	72.0428	50.7732	-0.542834	8.07281e-05	0.000268992
NCU06215	7.06784	4.3364	-0.541187	0.0465884	0.0835603
NCU02295	24.8215	18.7874	-0.541021	0.000233708	0.000715023
NCU00920	16.8464	12.4965	-0.540975	0.00132372	0.0034919
NCU03972	56.6947	41.6835	-0.5408	9.99712e-05	0.000326994
NCU06716	17.3278	12.6902	-0.540789	0.00426189	0.0100959
NCU05262	43.0364	29.2878	-0.540437	0.00167696	0.00433626
NCU09243	85.5454	61.4938	-0.54004	3.33874e-05	0.000119212
NCU02334	1.69318	1.51164	-0.540006	0.416999	0.520305
NCU01471	34.4778	23.03	-0.538749	0.000555139	0.00157944
NCU06989	46.0668	31.7104	-0.538073	0.000131055	0.000418985
NCU08504	19.4693	14.5739	-0.537461	0.00281371	0.00696298
NCU09142	21.9465	14.2082	-0.537283	0.00374208	0.0089921
NCU05544	99.5536	69.4253	-0.536415	0.000621407	0.00175504
NCU06314	11.6187	7.84418	-0.536368	0.0212778	0.0421405
NCU09214	1.7583	1.39679	-0.536313	0.340743	0.442027
NCU05694	4.00507	2.78271	-0.536169	0.106975	0.170224
NCU00487	13.1304	9.9368	-0.536042	0.0305401	0.0581702
NCU03713	39.231	27.7217	-0.535816	2.20818e-05	8.11735e-05
NCU00689	9.09598	6.31241	-0.535709	0.0212047	0.0420065
NCU08741	19.0417	13.3258	-0.535157	0.0018799	0.00480945
NCU04124	12.2008	9.7693	-0.535101	0.00674899	0.0153524
NCU05273	28.4266	19.3636	-0.534738	0.00078126	0.00215524
NCU02026	28.3228	20.7264	-0.534601	0.000291505	0.000876903
NCU00773	6.04496	3.51826	-0.534578	0.230299	0.322678
NCU00668	17.5844	11.9844	-0.534368	0.000400767	0.00117059
NCU01656	6.19593	4.77475	-0.534349	0.0207834	0.0412501
NCU08330	325.997	224.952	-0.534181	0.00232422	0.00583399
NCU06391	20.5838	14.9131	-0.5336	0.00352331	0.00851155
NCU03235	4.95484	3.57362	-0.533427	0.0471649	0.0844569
NCU07784	24.2243	16.7159	-0.533395	7.15734e-05	0.000240741
NCU09879	10.5609	7.39505	-0.533289	0.0268963	0.051945
NCU09621	11.1569	8.18133	-0.532777	0.0233402	0.0458251
NCU16466	123.284	84.4117	-0.532642	6.64118e-05	0.000224554
NCU02247	4.91297	3.41762	-0.532588	0.0199424	0.0397612
NCU00930	85.9775	60.1065	-0.532433	0.00109798	0.00294987
NCU08002	48.4406	34.5393	-0.531952	0.000152958	0.000483105
NCU02016	175.595	124.946	-0.53165	1.61269e-05	6.06113e-05
NCU09228	96.1112	67.8742	-0.531144	1.31697e-06	5.81652e-06
NCU00995	852.146	633.471	-0.531116	0.000158099	0.000497306
NCU08130	227.263	164.558	-0.530422	9.2366e-06	3.60676e-05
NCU02229	21.3219	13.8861	-0.530355	0.0153412	0.0315492
NCU01288	6.11233	4.54007	-0.529899	0.0101602	0.0219659
NCU01543	26.0659	18.4255	-0.529482	4.33177e-05	0.000151171
NCU08477	64.3577	44.1714	-0.529433	0.000142959	0.000453752
NCU03979	131.669	93.6494	-0.528713	1.68933e-05	6.31535e-05
NCU04376	6.56176	5.06836	-0.528498	0.0717319	0.121245
NCU01207	164.424	117.07	-0.528257	9.32595e-07	4.21552e-06
NCU07583	5.33706	4.14121	-0.528	0.157029	0.233861
NCU03341	10.5302	8.76385	-0.527831	0.0095584	0.0208164
NCU04229	3.14162	2.32049	-0.52732	0.108529	0.172307
NCU05221	146.029	101.914	-0.527305	1.31243e-05	5.00828e-05
NCU08072	39.489	27.8645	-0.527099	0.000260249	0.000787792
NCU04811	11.8886	8.63287	-0.526708	0.0238346	0.046689
NCU04673	13.1327	8.19187	-0.526561	0.0106107	0.0228119
NCU03277	12.4983	8.80155	-0.526117	0.0249798	0.0486727
NCU06579	8.87278	6.58645	-0.526002	0.00155946	0.00406102
NCU08554	56.1993	37.3343	-0.525988	0.00111858	0.00299894
NCU00268	12.1586	8.65946	-0.52551	0.0120153	0.0254986
NCU05921	16.9908	13.3248	-0.525487	0.0127832	0.0269127
NCU07904	42.363	30.9651	-0.525416	0.00148722	0.00388997
NCU03695	34.8265	25.0169	-0.525394	0.000258546	0.000783981
NCU03714	9.02657	6.11769	-0.524984	0.0422472	0.0769298
NCU05392	4.25492	3.29157	-0.524938	0.0458169	0.0823488
NCU01746	10.12	6.67048	-0.524682	0.114395	0.179849
NCU00894	69.3463	49.7517	-0.524625	9.64978e-05	0.000316706
NCU02592	18.1279	12.8788	-0.524613	0.00188179	0.00481269
NCU03563	13.6528	10.2501	-0.524132	0.00479853	0.0112492
NCU06685	14.164	10.2344	-0.524096	0.000871949	0.00237905
NCU03328	7.15787	5.0485	-0.524062	0.101168	0.162117
NCU16854	3.04137	2.50394	-0.523808	0.332482	0.433423
NCU06941	72.7576	63.7162	-0.523749	0.00217569	0.00548256
NCU01344	13.4903	10.2359	-0.522943	0.0126899	0.026731
NCU03168	35.3945	24.9249	-0.522393	0.000333315	0.000991464
NCU05691	7.27733	5.43983	-0.522274	0.032089	0.0606711
NCU03881	32.5941	23.2699	-0.522164	0.00271504	0.00672312
NCU01982	9.29871	6.43445	-0.521994	0.0507166	0.0900643
NCU08299	34.4738	24.4413	-0.521754	0.000833654	0.00228345
NCU02771	115.006	77.3017	-0.521706	5.59981e-05	0.000191441
NCU00621	8.18164	6.6492	-0.521289	0.00426747	0.0100999
NCU01910	4.09205	3.04016	-0.521034	0.0147502	0.0304474
NCU01878	17.7076	13.391	-0.52094	0.00121308	0.0032254
NCU09649	18.8394	13.4776	-0.520835	0.00523691	0.0121637
NCU03304	124.081	91.4688	-0.520758	9.67824e-05	0.00031737
NCU07384	11.0559	7.90009	-0.520681	0.0185369	0.0371992
NCU16405	89.5643	76.8797	-0.520208	0.00397987	0.0094879
NCU07913	53.7471	78.9009	-0.519172	9.23949e-05	0.000304231
NCU09450	41.239	29.3804	-0.519172	3.54952e-05	0.000125865
NCU02104	9.1072	6.5756	-0.51852	0.0619991	0.106878
NCU08947	451.475	320.189	-0.517903	4.94714e-06	2.00695e-05
NCU05843	3.02548	1.95027	-0.517756	0.209615	0.298413
NCU05300	1.56545	1.15741	-0.517631	0.368249	0.471995
NCU02472	116.23	84.1715	-0.517596	0.000242102	0.000738656
NCU17318	262.927	201.759	-0.517033	0.022485	0.0442901
NCU01473	47.1089	32.9592	-0.516345	0.00160478	0.00416779
NCU03142	10.7203	7.56259	-0.516205	0.0120852	0.025625
NCU06315	26.8434	21.2869	-0.516081	0.00149738	0.00391257
NCU06772	7.94225	5.50019	-0.516059	0.0342553	0.0642162
NCU03404	11.6	8.93953	-0.515648	0.0393283	0.0723723
NCU06240	42.0763	29.645	-0.515486	0.000165115	0.000517898
NCU08900	9.03547	6.08484	-0.515471	0.0673987	0.115015
NCU01319	24.9426	19.5849	-0.515446	0.000760183	0.00210311
NCU07075	22.0152	15.5193	-0.515282	0.0180061	0.0362754
NCU01305	26.608	19.492	-0.514931	0.000570587	0.0016216
NCU11172	25.5372	16.9878	-0.514753	0.0163854	0.0333941
NCU01748	85.9029	62.7577	-0.514569	0.000179191	0.000558641
NCU05460	3.61487	3.21097	-0.514512	0.0937683	0.151904
NCU09377	85.805	62.9535	-0.513957	1.4633e-05	5.53743e-05
NCU07172	18.2059	13.8464	-0.513702	0.00296365	0.00729125
NCU07828	266.809	206.87	-0.513592	2.8735e-06	1.20369e-05
NCU10733	12.1605	7.89361	-0.513506	0.00446119	0.0105171
NCU06122	14.8838	10.7345	-0.513084	0.00368099	0.00885642
NCU01552	1096.3	723.58	-0.512533	7.70867e-06	3.0487e-05
NCU07423	26.4479	18.825	-0.512166	0.00115203	0.00307686
NCU11237	67.9628	49.5167	-0.511988	0.00768407	0.0172155
NCU03629	24.4034	17.648	-0.511593	0.0582873	0.101454
NCU11260	94.0989	63.4563	-0.511567	0.00768882	0.0172162
NCU01116	10.1499	7.96855	-0.511491	0.0270706	0.0522453
NCU10051	1410.82	1039.76	-0.511384	0.00595312	0.0136547
NCU08391	16.543	11.3733	-0.511276	0.00296431	0.00729125
NCU14153	32.0071	23.1989	-0.511048	0.0414416	0.0755942
NCU11088	10.3596	7.5582	-0.510539	0.137538	0.209566
NCU09954	1.40416	0.879409	-0.510068	0.396709	0.499592
NCU06588	104.076	72.172	-0.510034	0.000155917	0.000490954
NCU11067	6.67804	6.15074	-0.509144	0.221694	0.312837
NCU00475	1730.81	1260.29	-0.508954	3.19631e-07	1.529e-06
NCU08316	6.88865	5.09195	-0.508616	0.0153829	0.0316181
NCU09814	19.3778	13.8581	-0.508377	0.00199474	0.00506964
NCU12084	5.40077	3.47519	-0.508352	0.253578	0.348461
NCU00455	23.376	16.6294	-0.508219	0.00719177	0.0162143
NCU08923	239.377	169.41	-0.507913	9.87323e-06	3.82631e-05
NCU03668	7.46351	5.26526	-0.507478	0.0339966	0.0638243
NCU11322	9.5836	6.87055	-0.507407	0.0244237	0.047746
NCU00630	2.67161	2.41585	-0.507257	0.108447	0.172212
NCU08296	51.3473	38.7523	-0.507234	0.00024953	0.000758618
NCU06846	7.79501	5.83367	-0.50717	0.0679858	0.115852
NCU10500	7.65015	5.74052	-0.50629	0.0642521	0.110293
NCU08146	3.84663	3.31884	-0.505863	0.187586	0.27207
NCU07493	63.6395	46.0411	-0.50536	0.00180731	0.00463758
NCU00987	4.15964	2.64098	-0.505263	0.170551	0.250565
NCU17239	7.39606	5.44697	-0.504973	0.00417226	0.00990865
NCU02775	25.7872	18.976	-0.504694	0.00155583	0.00405431
NCU07008	4.58948	2.8333	-0.503928	0.193391	0.279073
NCU03489	3.3649	2.66918	-0.503758	0.144483	0.218295
NCU06892	735.414	542.641	-0.503285	2.50175e-06	1.05831e-05
NCU00636	183.951	135.146	-0.503158	4.8058e-06	1.95475e-05
NCU05313	59.6208	43.1447	-0.503141	0.000671124	0.001881
NCU07774	23.1507	16.3812	-0.502617	0.0139567	0.0290673
NCU04321	3.56218	2.56375	-0.502579	0.0739245	0.124433
NCU09700	95.8662	70.0929	-0.502181	3.66994e-05	0.000129777
NCU00564	121.591	84.6598	-0.501902	0.000484698	0.00139186
NCU00212	480.819	363.893	-0.501774	2.38513e-05	8.71798e-05
NCU07852	63.9585	45.5195	-0.501717	0.000431406	0.00125187
NCU04774	2.11861	1.47714	-0.501318	0.203648	0.291422
NCU04035	10.9192	7.83575	-0.501228	0.00435045	0.0102749
NCU02620	15.7574	11.6812	-0.501223	0.00807069	0.0179462
NCU09240	11.8855	8.48093	-0.500996	0.0104349	0.0224966
NCU09130	17.558	12.2095	-0.500778	0.0018515	0.00474151
NCU08301	17.4168	13.513	-0.49942	0.0126765	0.02671
NCU08503	9.70243	7.28796	-0.499205	0.0604286	0.104591
NCU02997	3.85163	1.46527	-0.499005	0.0873846	0.143155
NCU08003	24.5745	17.4709	-0.498851	0.0021786	0.0054881
NCU04005	106.31	77.9741	-0.498702	2.61182e-05	9.4971e-05
NCU07037	9.34665	6.29189	-0.49852	0.0344983	0.064656
NCU01235	19.9929	14.6094	-0.49846	0.00842652	0.0185928
NCU00484	150.329	106.274	-0.498458	9.6135e-05	0.00031565
NCU02025	23.4106	16.4248	-0.498457	0.00993651	0.0215184
NCU01535	37.8881	28.8965	-0.497764	0.0011417	0.00305456
NCU07238	59.0555	43.4112	-0.497499	1.5311e-05	5.77699e-05
NCU09300	13.0831	8.98075	-0.49632	0.0102697	0.0221902
NCU02778	15.1438	11.6428	-0.496239	0.00833199	0.0184272
NCU01023	53.7267	37.9598	-0.495886	0.00200699	0.00509572
NCU09599	20.2027	13.6079	-0.494722	0.0316043	0.0599195
NCU03944	41.7995	31.9434	-0.494692	0.000425882	0.00123724
NCU07989	24.667	18.2284	-0.494351	0.0131632	0.0276223
NCU03053	6.74439	4.49606	-0.493536	0.0981149	0.157897
NCU02014	4.18445	3.14036	-0.49307	0.320494	0.421426
NCU03101	13.1341	9.07024	-0.492501	0.0159262	0.03257
NCU03658	8.63227	5.9608	-0.492038	0.0263908	0.0511509
NCU14067	41.6049	31.9251	-0.491874	0.00709156	0.0160089
NCU04534	13.8139	9.98953	-0.491515	0.0269999	0.0521219
NCU09561	26.8163	22.7164	-0.491438	0.00840974	0.0185611
NCU04404	58.9432	42.589	-0.491111	0.000735279	0.00204227
NCU05214	8.84605	7.70532	-0.490933	0.181969	0.26482
NCU01623	2.23414	1.74691	-0.49083	0.244977	0.339117
NCU16652	21.076	15.707	-0.490737	0.0020488	0.00518822
NCU03792	14.0563	10.2944	-0.490535	0.00386069	0.00923978
NCU08092	54.4729	40.7114	-0.490325	0.00064374	0.00181017
NCU05902	18.7198	13.8579	-0.490059	0.00109033	0.00293339
NCU02374	80.8689	59.1547	-0.490053	0.000136844	0.000435419
NCU09721	45.9832	32.3867	-0.489909	0.00024355	0.000742485
NCU02224	67.1624	49.286	-0.489632	9.5068e-05	0.00031228
NCU03174	22.0041	15.6072	-0.489306	0.00300755	0.00738348
NCU08070	11.973	7.64707	-0.489155	0.031625	0.0599407
NCU06606	163.729	117.996	-0.48829	0.000208535	0.000643365
NCU07473	6.28191	5.0369	-0.487627	0.0233336	0.0458238
NCU00823	74.8045	55.2066	-0.486711	0.000244653	0.000745553
NCU02225	6.09847	4.41444	-0.486612	0.0158788	0.0324989
NCU01771	8.40548	7.86394	-0.486437	0.087138	0.142872
NCU06206	87.1595	64.2125	-0.48602	0.00394733	0.00942377
NCU09681	11.1557	8.19864	-0.485964	0.0287788	0.0551694
NCU01327	21.2289	16.0205	-0.485579	0.00870312	0.0191211
NCU16770	10.9195	7.12693	-0.485536	0.181732	0.264574
NCU10518	36.6346	25.8359	-0.485329	0.00335526	0.00815409
NCU05007	21.6616	15.0821	-0.485066	0.00177644	0.00456865
NCU08642	8.11717	6.25011	-0.484842	0.023467	0.0460624
NCU09098	7.53887	4.99722	-0.484325	0.104568	0.166773
NCU09703	6.90628	5.50106	-0.484088	0.145017	0.21885
NCU07773	21.4301	15.9836	-0.483355	0.00468629	0.0110141
NCU01021	88.2967	63.3313	-0.482996	0.000247409	0.000753357
NCU17024	4.98612	3.91976	-0.482675	0.206652	0.295119
NCU06666	344.912	247.474	-0.482431	0.000131082	0.000418985
NCU01702	27.0976	19.173	-0.482414	0.000524328	0.0014973
NCU10142	4.56685	3.63144	-0.482325	0.243147	0.337466
NCU00634	791.909	579.724	-0.481948	3.2084e-05	0.000114877
NCU06757	12.9556	10.3412	-0.481665	0.0187926	0.0376634
NCU03847	3.55153	2.52923	-0.481615	0.270396	0.366481
NCU03226	19.0351	14.1982	-0.481607	0.013087	0.0274924
NCU00243	70.4	50.704	-0.481484	8.75343e-05	0.000289505
NCU02733	41.0066	33.028	-0.48145	0.0071933	0.0162143
NCU07721	51.8031	38.0826	-0.481445	0.000124194	0.000399284
NCU02632	14.9092	10.9818	-0.481414	0.00469055	0.0110208
NCU09267	1.45432	0.866532	-0.481195	0.34729	0.44916
NCU06099	32.8571	22.9504	-0.480943	0.000401439	0.00117152
NCU06574	2.03486	1.38498	-0.480943	0.342037	0.443407
NCU03859	48.8509	35.6684	-0.480374	0.00108241	0.00291515
NCU09617	3.3719	2.99882	-0.480343	0.322009	0.42277
NCU06484	3.79639	2.92595	-0.479926	0.0293011	0.0560316
NCU01484	421.242	310.879	-0.479665	2.69505e-05	9.7721e-05
NCU03233	296.238	216.259	-0.479573	1.58459e-05	5.96133e-05
NCU05890	30.5531	24.8365	-0.479557	0.0178135	0.0359909
NCU01516	59.4046	40.5613	-0.479416	0.00190379	0.00486091
NCU03211	53.5444	41.0289	-0.479367	0.00218094	0.00549222
NCU11402	24.8544	18.9914	-0.478993	0.016836	0.0342401
NCU01310	24.6217	17.1193	-0.478647	0.00791348	0.017669
NCU09206	4.44463	3.24412	-0.478005	0.18678	0.271052
NCU02228	16.9849	12.5779	-0.477649	0.0157317	0.0322406
NCU06821	30.0181	22.3912	-0.477102	0.00124341	0.00329808
NCU09331	283.515	195.949	-0.476948	0.000259733	0.000786848
NCU16722	4.64637	3.58467	-0.476897	0.229347	0.321577
NCU06396	29.4582	20.8052	-0.476877	0.00497198	0.0116043
NCU00627	161.615	122.592	-0.476697	2.91408e-05	0.000105021
NCU09387	6.78002	4.47475	-0.476312	0.0947736	0.153178
NCU01271	105.361	79.7353	-0.476267	4.208e-05	0.000147251
NCU09192	30.8387	21.8728	-0.476267	0.00472921	0.0111015
NCU08036	15.4495	11.2203	-0.476251	0.00887534	0.0194386
NCU08683	16.369	12.9504	-0.475534	0.0276843	0.0532699
NCU01144	10.2906	8.02893	-0.475235	0.0323192	0.0610466
NCU01731	41.1146	31.3838	-0.475057	0.000353387	0.00104501
NCU11040	29.4351	22.9922	-0.474848	0.00655966	0.0149481
NCU05389	5.65308	4.46607	-0.473772	0.0418648	0.076312
NCU01174	7.59171	6.27566	-0.473051	0.0313573	0.0595356
NCU03264	5.98468	4.14998	-0.473024	0.0827019	0.136761
NCU00660	23.7658	16.3565	-0.472739	0.0123504	0.0261083
NCU03125	76.4079	57.8744	-0.472364	7.62614e-05	0.000255406
NCU04172	53.5609	40.1173	-0.471541	0.00546364	0.0126333
NCU00222	13.0926	9.85864	-0.471396	0.0241868	0.0473307
NCU03055	18.2531	13.2843	-0.471236	0.00602873	0.0138117
NCU01240	81.35	58.125	-0.471144	0.000304596	0.000914142
NCU08118	8.16828	5.96624	-0.47077	0.0277901	0.0534602
NCU03281	34.3239	24.6935	-0.470376	0.00697154	0.0157842
NCU02764	8.29474	6.16569	-0.469786	0.0104609	0.0225396
NCU10292	32.6989	20.5911	-0.469351	0.00380581	0.00913395
NCU03113	14.5064	10.6861	-0.468935	0.00793299	0.0177012
NCU00860	8.09024	5.17679	-0.468872	0.119936	0.187106
NCU01668	18.7792	13.2328	-0.468201	0.00924949	0.0202007
NCU03632	36.8293	27.912	-0.467906	0.00571593	0.0131576
NCU10388	14.4628	10.1691	-0.467814	0.0317175	0.0600717
NCU08418	33.9905	23.4902	-0.467767	0.00744544	0.0167392
NCU05780	12.5216	8.95569	-0.467322	0.110743	0.175232
NCU17104	2.95914	1.57979	-0.466157	0.0209693	0.041583
NCU09972	26.6819	19.537	-0.466136	0.0105053	0.0226106
NCU08847	778.498	582.863	-0.465768	5.81862e-05	0.000198745
NCU09460	196.09	144.476	-0.465613	3.76474e-05	0.000132885
NCU06310	26.9639	19.5035	-0.464795	0.0125529	0.0264822
NCU06834	30.513	23.7289	-0.464084	0.00152721	0.0039851
NCU05118	153.993	114.167	-0.463655	0.000186268	0.000578834
NCU02070	11.7529	7.90374	-0.462763	0.0349036	0.0651781
NCU00914	18.7477	14.716	-0.462755	0.00267298	0.00662536
NCU16302	11.1522	6.60534	-0.462715	0.337527	0.438518
NCU07205	498.608	375.323	-0.462468	7.92272e-05	0.000264525
NCU08110	24.8395	18.3637	-0.462425	0.00395921	0.0094492
NCU04175	73.5407	54.5081	-0.461782	0.000489723	0.00140577
NCU09485	34.633	26.6233	-0.461368	0.00444299	0.0104774
NCU09326	499.627	373.092	-0.461314	2.99292e-05	0.000107712
NCU03030	15.7316	11.564	-0.461212	0.012425	0.0262445
NCU10747	13.7189	10.2433	-0.46078	0.0142696	0.029598
NCU00644	106.403	75.5286	-0.460077	0.00041473	0.0012062
NCU09707	63.7493	47.9051	-0.459921	0.000727815	0.00202299
NCU00194	55.3754	41.26	-0.458518	0.000907258	0.00247102
NCU05862	2.6694	1.93307	-0.458239	0.351841	0.454208
NCU03096	5.76495	4.90685	-0.45818	0.118282	0.184861
NCU09696	44.8916	32.0126	-0.457486	0.00143303	0.00376097
NCU07659	164.958	118.872	-0.456962	3.79911e-05	0.000133976
NCU01971	5.53423	4.70423	-0.456955	0.127733	0.197236
NCU09598	35.3631	26.881	-0.456847	0.000717729	0.00199974
NCU03318	29.5847	22.1171	-0.456824	0.0348164	0.0651083
NCU04232	58.3811	42.4426	-0.456701	0.00122245	0.00324809
NCU03423	23.3364	17.8251	-0.456585	0.0384206	0.0709248
NCU11410	9.38022	7.77119	-0.456141	0.0589643	0.102424
NCU08435	4.22308	3.01786	-0.45581	0.0578455	0.100799
NCU05076	24.0832	14.6446	-0.45506	0.0759627	0.127336
NCU17154	5.74125	4.41724	-0.45416	0.0706912	0.119777
NCU17101	4.09013	1.56891	-0.453954	0.154511	0.230691
NCU03485	16.8395	13.1763	-0.453287	0.0357181	0.0665702
NCU09025	8.01345	5.79511	-0.453244	0.0760252	0.127364
NCU03557	16.9572	12.9373	-0.45278	0.00626162	0.0142943
NCU03394	82.531	51.9757	-0.452728	0.000784816	0.0021635
NCU04153	18.5773	14.8126	-0.452351	0.0261122	0.0506618
NCU09117	23.5705	17.666	-0.45206	0.0114899	0.0245373
NCU07432	19.9018	14.8493	-0.451627	0.0139747	0.0290957
NCU06738	31.3897	23.3525	-0.451557	0.000622259	0.00175681
NCU01817	24.3782	18.8917	-0.451348	0.00317511	0.00777257
NCU02541	48.3364	35.9234	-0.451197	0.00209742	0.00530091
NCU07692	5.06878	4.31437	-0.450994	0.102036	0.163309
NCU03364	28.6259	21.6967	-0.450862	0.00192839	0.0049172
NCU04082	21.7208	16.7417	-0.450612	0.153534	0.229498
NCU00302	24.7346	19.919	-0.450437	0.0309094	0.0587865
NCU01224	99.5829	73.3374	-0.449881	0.000345099	0.00102257
NCU02812	61.3175	43.6572	-0.449431	0.00340167	0.00825126
NCU07459	69.3082	51.6406	-0.448695	0.000893071	0.0024341
NCU07187	7.34873	5.3887	-0.448642	0.0198669	0.0396413
NCU04281	25.4736	19.4756	-0.448547	0.0149517	0.0308222
NCU04252	26.9046	21.3287	-0.448118	0.0028537	0.00705064
NCU00518	59.1482	44.5292	-0.448022	0.00170919	0.00441075
NCU06540	40.817	29.9985	-0.447725	0.00163298	0.00423676
NCU09477	2882.25	2081.37	-0.447601	9.26602e-06	3.61103e-05
NCU04764	8.45152	6.59661	-0.447542	0.108934	0.172878
NCU02950	33.457	25.3394	-0.447137	0.0121767	0.0257907
NCU03345	7.93222	5.80411	-0.446923	0.0760291	0.127364
NCU02679	6.61069	4.70336	-0.445342	0.126062	0.195124
NCU00215	46.2894	31.957	-0.445228	0.0105797	0.0227579
NCU03569	23.2396	17.1885	-0.444677	0.0122271	0.0258831
NCU06696	5.5671	4.68595	-0.444609	0.0382882	0.070796
NCU05270	68.0692	53.3187	-0.444379	0.000135776	0.000432377
NCU02813	103.426	74.2283	-0.444072	0.000249157	0.000758081
NCU06167	14.2415	10.3766	-0.443341	0.0367456	0.0681888
NCU00714	114.585	86.8743	-0.443175	0.000258398	0.000783981
NCU06787	15.6194	12.1658	-0.443141	0.0450354	0.08119
NCU00658	0.338542	0.212945	-0.443001	0.417082	0.520324
NCU00824	3.48665	2.85383	-0.442431	0.182274	0.265163
NCU09892	58.467	46.0975	-0.442162	0.00154518	0.00403063
NCU04578	31.5666	25.6883	-0.441584	0.0209468	0.0415489
NCU09610	57.3656	45.101	-0.441532	0.00023284	0.000712934
NCU04731	56.0176	42.8627	-0.441345	0.00335857	0.00815702
NCU05219	14.3131	10.6997	-0.441266	0.00555213	0.0128111
NCU02410	10.419	8.19365	-0.441148	0.087935	0.143751
NCU09219	8.10382	4.90769	-0.440662	0.0182191	0.0366186
NCU05347	32.8967	25.1858	-0.440571	0.000640973	0.00180304
NCU04814	16.907	12.6824	-0.440449	0.00833237	0.0184272
NCU04761	14.0815	11.6321	-0.440427	0.0140724	0.0292675
NCU04120	254.096	200.006	-0.440156	0.000104387	0.00034014
NCU00906	11.3613	8.15482	-0.439962	0.0951058	0.153651
NCU02960	45.2363	33.794	-0.439895	0.00112693	0.00301923
NCU06472	17.0183	12.763	-0.43982	0.00983469	0.0213218
NCU02747	14.1611	10.413	-0.439699	0.00938787	0.0204682
NCU04465	8.36098	5.49422	-0.439627	0.0912435	0.148374
NCU02263	74.5189	53.5557	-0.439043	0.00112416	0.00301287
NCU06853	5.81524	4.19883	-0.438862	0.107656	0.171096
NCU02490	38.4539	29.2181	-0.438551	0.00720847	0.0162396
NCU05074	4.56613	3.26205	-0.43853	0.15329	0.229222
NCU02028	33.8007	25.7497	-0.438271	0.00859115	0.0188966
NCU11370	20.0259	15.3787	-0.438224	0.0247299	0.0482468
NCU04280	38.954	29.1322	-0.437627	0.00151678	0.00395922
NCU04137	57.1571	43.0624	-0.43731	0.000341509	0.0010131
NCU09761	7.84883	6.88261	-0.436924	0.281733	0.379381
NCU01540	31.1315	22.7202	-0.436703	0.00187791	0.00480595
NCU09462	37.295	24.7481	-0.436582	0.014244	0.0295529
NCU03616	16.185	13.0688	-0.436052	0.0440241	0.0796272
NCU07567	115.364	88.0628	-0.435718	0.000330658	0.000984321
NCU03093	162.808	126.427	-0.435621	0.000502092	0.00143967
NCU17009	16.1337	13.449	-0.43549	0.0602766	0.104351
NCU06541	57.1556	41.2969	-0.433803	0.00176724	0.00454988
NCU00680	61.2313	44.3756	-0.433765	0.00172155	0.00443967
NCU03790	6.94413	5.38003	-0.433594	0.0928013	0.150527
NCU04468	24.051	18.6346	-0.433322	0.00775617	0.0173468
NCU06621	6.21646	4.99469	-0.433311	0.0713494	0.120704
NCU00073	27.272	19.7375	-0.433162	0.0131802	0.0276504
NCU07519	5.63944	4.0752	-0.433117	0.132674	0.203602
NCU00412	11.6845	7.78836	-0.432688	0.0530256	0.093626
NCU08289	6.88948	5.91847	-0.432484	0.0385992	0.0711833
NCU01340	12.1643	9.27811	-0.432275	0.167401	0.246596
NCU05816	334.499	234.117	-0.431841	0.00104574	0.00282327
NCU03037	9.25101	11.9198	-0.43094	0.00491401	0.0114933
NCU03738	1042.78	784.11	-0.430894	4.30291e-05	0.000150436
NCU03759	26.4882	20.532	-0.430561	0.00830167	0.0183804
NCU02718	67.463	53.29	-0.430434	0.001845	0.00472801
NCU04132	5.94261	4.53047	-0.429805	0.125666	0.194629
NCU01098	4.94737	3.75416	-0.42951	0.0670291	0.114504
NCU03886	76.487	57.073	-0.429029	0.000619068	0.00174908
NCU00950	7.05108	6.94728	-0.428987	0.121513	0.189183
NCU03573	3.96201	2.9843	-0.428972	0.074097	0.124642
NCU04615	5.21579	4.61758	-0.428428	0.0606216	0.104878
NCU03193	72.2044	53.1855	-0.427738	0.00390925	0.00934731
NCU07560	43.8348	31.8474	-0.427355	0.00490575	0.0114775
NCU07991	26.0043	18.2131	-0.42729	0.0330154	0.0622245
NCU05620	15.0741	11.5459	-0.427194	0.00215703	0.00544443
NCU02362	5.34624	4.68833	-0.426326	0.12884	0.198508
NCU03732	38.6419	29.5058	-0.426057	0.0031532	0.00772138
NCU06674	18.8025	13.9731	-0.425181	0.019201	0.038392
NCU01274	11.3005	8.47929	-0.425006	0.0383914	0.070902
NCU07881	79.7882	63.0991	-0.424984	0.000351726	0.00104061
NCU02276	12.1385	9.14459	-0.424774	0.0126168	0.0265986
NCU03130	51.4159	39.1379	-0.423923	0.00985236	0.0213542
NCU07296	72.4402	55.0118	-0.423447	0.00109838	0.00294991
NCU02966	18.1142	13.7833	-0.423418	0.0376667	0.0697472
NCU04898	23.3006	18.3142	-0.423408	0.00256956	0.00638952
NCU10239	2.78543	2.57244	-0.423128	0.282776	0.380448
NCU01338	25.3812	18.8729	-0.422989	0.0587068	0.102092
NCU07468	19.2445	15.9018	-0.422921	0.0135382	0.0283014
NCU03555	4.78618	3.58766	-0.422315	0.117526	0.183857
NCU02243	2.38978	2.06501	-0.422107	0.285005	0.382852
NCU04164	59.1944	44.6465	-0.421963	0.00063806	0.0017955
NCU10110	2.52671	2.0887	-0.42176	0.373335	0.476141
NCU03882	100.708	74.2295	-0.421456	0.00127161	0.0033648
NCU01843	92.7887	74.6006	-0.42131	0.000323556	0.000965414
NCU02234	12.2794	10.0025	-0.421135	0.00463437	0.0109054
NCU06975	15.1892	13.0729	-0.420857	0.0348131	0.0651083
NCU04100	81.7702	65.412	-0.420272	0.000794104	0.00218415
NCU09808	42.2007	32.3988	-0.42026	0.00136802	0.00359768
[truncated: 5,717 more rows]

## Sheet: core table-WT±3AT and cpc1± 3AT
Gene ID	Reference	Strand	Start	End	Coverage	FPKM_C-01	TPM_C-01	FPKM_C-02	TPM_C-02	FPKM_C-03	TPM_C-03	average_FPKM_C-0	FPKM_C-12-1	TPM_C-12-1	FPKM_C-12-2	TPM_C-12-2	FPKM_C-12-3	TPM_C-12-3	average_FPKM_C-12	FPKM_WT-01	TPM_WT-01	FPKM_WT-02	TPM_WT-02	FPKM_WT-03	TPM_WT-03	average_FPKM_WT-0	FPKM_WT-12-1	TPM_WT-12-1	FPKM_WT-12-2	TPM_WT-12-2	FPKM_WT-12-3	TPM_WT-12-3	average_FPKM_WT-12
NCU10129	CM002236	-	1151	2878		20.4312	42.2697	17.1874	35.4987	22.4471	47.902	20.0219	5.46163	11.6865	7.00946	14.6943	5.40196	11.2501	5.95768	3.5444	7.58668	4.7286	13.5362	4.7286	13.5362	4.33387	9.26696	20.5469	21.3016	45.0833	20.5395	44.316	17.036
NCU09901	CM002236	+	3178	6443	9.82687	11.2446	23.2638	13.1894	27.2413	10.5904	22.5999	11.6748	11.9301	25.5273	9.71714	20.3706	10.1256	21.0876	10.591	7.98647	17.0948	7.4755	16.0543	7.4755	15.0945	7.64582	7.75506	17.1947	7.35518	15.5667	7.38159	15.9265	7.49728
NCU09909	CM002236	-	45332	48154	1.18378	1.35457	2.80244	1.41812	2.92898	1.83635	3.91876	1.53635	1.42348	3.04589	2.62377	5.50035	3.90208	8.12645	2.64978	15.8474	33.9208	11.0056	23.6356	11.0056	35.9894	12.6196	4.21842	9.35317	3.66138	7.74903	4.25654	9.18391	4.04545
NCU09910	CM002236	-	49237	52949	2.15635	2.46745	5.10487	2.57678	5.32206	2.68292	5.72534	2.57572	16.2116	34.6887	29.3867	61.605	29.8843	62.2368	25.1609	7.19676	15.4044	5.68559	12.2103	5.68559	13.3422	6.18931	4.90055	10.8656	4.80546	10.1704	4.49772	9.70427	4.73457
NCU09903	CM002236	+	9177	13334	23.8525	27.2938	56.4677	31.7808	65.6397	21.4565	45.788	26.8437	36.479	78.0557	35.3225	74.0486	37.6618	78.4342	36.4877	18.0906	38.7225	16.9	36.2941	16.9	36.0515	17.2968	23.6513	52.44	18.2317	38.586	19.4026	41.8629	20.4285
NCU11134	CM002236	+	15930	16647	0	0	0	0	0	0	0	0	0	0	0.353055	0.74013	0	0	0.117685	0	0	1.12795	2.42237	1.12795	0.474479	0.751967	0	0	0	0	0	0	0
NCU09904	CM002236	+	17441	19615	3.18333	3.6426	7.53612	5.38976	11.132	6.05907	12.93	5.03048	8.11366	17.3612	13.4405	28.176	11.1657	23.2536	10.9066	0.582319	1.24644	0.751415	1.61373	0.751415	1.37858	0.69505	0.59436	1.31783	1.10098	2.33013	0.620823	1.33949	0.772053
NCU14001	CM002236	+	34691	35418	0.469766	0.537541	1.11211	1.53273	3.16569	0.212326	0.453102	0.760866	1.18016	2.52524	0.364522	0.764169	0.26953	0.561321	0.604737	1.32632	2.83894	0.508675	1.09242	0.508675	4.50436	0.781223	1.54995	3.43659	2.37631	5.02928	0.803325	1.73325	1.57653
NCU09906	CM002236	+	34981	39245	4.9333	5.64505	11.6789	9.18172	18.9639	11.6256	24.809	8.81747	21.193	45.3475	41.4301	86.8522	33.1044	68.9431	31.9091	2.12629	4.55125	2.22544	4.77931	2.22544	7.33487	2.19239	3.58609	7.95114	2.53032	5.35523	1.82313	3.93358	2.64651
NCU09907	CM002236	-	40950	42632	0	0	0	0	0	0	0	0	0	0	0	0	0	0	0	0	0	0.520885	1.11865	0.520885	0	0.347257	0	0	0.002233	0.004725	0	0	0.000744333
NCU09908	CM002236	-	43709	44551	0	0	0	0	0	0	0	0	0	0	0	0	0	0	0	0	0	0	0	0	0	0	0	0	0	0	0	0	0
NCU09911	CM002236	+	53114	54518	55.9338	64.0036	132.416	62.0862	128.232	57.4841	122.671	61.1913	72.4676	155.062	90.5275	189.778	87.2752	181.759	83.4234	133.024	284.734	137.789	295.914	137.789	296.388	136.201	257.214	570.299	276.003	584.141	261.988	565.266	265.069
NCU09913	CM002236	+	59146	61150	1.28429	1.46958	3.04039	0.493165	1.01858	1.33776	2.85477	1.10017	1.14861	2.45773	0.968854	2.03106	0.713023	1.48494	0.943495	1.61852	3.46439	2.63365	5.65599	2.63365	6.2076	2.29527	2.41638	5.35765	2.84163	6.01411	2.89286	6.24162	2.71696
NCU09914	CM002236	+	62094	62950	6.21066	7.10669	14.7029	8.81953	18.2158	6.72152	14.3437	7.54925	245.024	524.289	357.707	749.882	384.196	800.124	328.976	7.35124	15.7351	7.44002	15.9781	7.44002	13.5813	7.41043	95.1253	210.913	174.448	369.206	193.302	417.069	154.292
NCU09912	CM002236	+	54882	57945	12.1201	13.8687	28.6927	12.3304	25.4671	12.0257	25.6628	12.7416	1.90667	4.07979	1.23241	2.58358	0.815797	1.69897	1.31829	12.4653	26.6817	9.3096	19.9932	9.3096	20.9992	10.3615	9.96116	22.0861	8.83303	18.6944	11.3364	24.4594	10.0435
NCU10501	CM002236	+	91324	92593	0	0	0	0	0	0	0	0	1.25555	2.68656	3.4443	7.22049	4.07291	8.48221	2.92426	0.344985	0.73843	0	0	0	0.998625	0.114995	0	0	0	0	0.578267	1.24767	0.192756
NCU08049	CM002236	-	93474	98954	0.588014	0.698968	1.44608	1.76907	3.65382	1.95053	4.16242	1.47286	3.6365	7.78118	1.97767	4.1459	1.5173	3.15992	2.37716	3.80709	8.14897	2.82171	6.05986	2.82171	6.50017	3.15017	2.72255	6.03648	3.87631	8.20392	3.54984	7.65912	3.3829
NCU08050	CM002236	+	99983	102134	0.912272	1.04389	2.15968	1.22127	2.5224	1.85019	3.94829	1.37178	2.25604	4.82735	1.02424	2.14717	1.8943	3.94507	1.72486	6.6782	14.2945	7.3381	15.7592	7.3381	17.1986	7.11813	3.21025	7.11783	3.48093	7.36713	1.65312	3.56676	2.78143
NCU08051	CM002236	-	102314	105940	9.38139	10.7349	22.2092	13.1712	27.2036	11.1137	23.7165	11.6732	22.1011	47.2907	11.8077	24.7532	11.7832	24.5397	15.2307	9.48133	20.2945	9.9683	21.4078	9.9683	18.7887	9.80598	15.8204	35.0772	17.8376	37.7519	13.8213	29.8207	15.8264
NCU16303	CM002236	+	102849	103781	1.91823	2.19498	4.54115	1.54923	3.19978	0.758039	1.61765	1.50075	3.06625	6.56098	2.52314	5.28941	2.44387	5.08959	2.67775	0.895506	1.91681	0.547287	1.17535	0.547287	3.61997	0.66336	1.59193	3.52965	2.03031	4.297	2.32154	5.00896	1.98126
NCU08052	CM002236	+	109911	112060	1.03111	1.17987	2.44102	1.35339	2.79529	1.23554	2.63664	1.25627	0.6571	1.40603	2.17513	4.55986	1.35672	2.82551	1.39632	3.26714	6.99321	1.9898	4.27327	1.9898	6.06713	2.41558	5.55634	12.3196	12.5868	26.6391	7.57829	16.3509	8.57383
NCU08053	CM002236	-	112097	113288	55.8515	63.9094	132.221	58.5467	120.922	47.87	102.154	56.7754	38.7843	82.9886	33.1776	69.5522	22.1726	46.1765	31.3782	70.8629	151.68	61.782	132.682	61.782	135.482	64.8089	34.2476	75.9343	22.7201	48.0854	25.8127	55.6935	27.5935
NCU08054	CM002236	+	113613	117165	11.9037	13.6211	28.1804	16.7681	34.6326	18.2931	39.0373	16.2274	11.0452	23.634	9.28205	19.4585	9.31189	19.3929	9.87973	8.24398	17.646	11.6879	25.1007	11.6879	20.2242	10.5399	5.23659	11.6107	6.21106	13.1453	6.11164	13.1865	5.8531
NCU08055	CM002236	+	117750	119387	469.859	537.647	1112.33	673.02	1390.05	630.011	1344.44	613.559	810.194	1733.61	798.605	1674.16	749.885	1561.71	786.228	135.012	288.989	126.219	271.066	126.219	261.477	129.15	83.3363	184.775	77.2902	163.579	87.9273	189.712	82.8513
NCU08056	CM002236	+	122928	128314	7.9504	9.09744	18.8215	10.0862	20.8321	10.5094	22.427	9.89769	24.1243	51.6198	24.0177	50.3497	26.5296	55.2505	24.8905	1.54581	3.30875	1.03634	2.22562	1.03634	2.22628	1.20616	1.93716	4.2951	2.79384	5.91296	1.92779	4.1594	2.2196
NCU08057	CM002236	+	128668	129912	11.0752	12.6731	26.2191	5.78228	11.9427	9.67826	20.6534	9.37787	5.48792	11.7427	4.97342	10.4261	3.86052	8.03989	4.77395	2.71168	5.80427	3.93785	8.45688	3.93785	6.85261	3.52913	86.3447	191.445	161.623	342.063	131.327	283.351	126.432
NCU08058	CM002236	-	130428	132364	0.987694	1.13019	2.33824	0.105113	0.217099	0.680681	1.45257	0.638662	0.794577	1.70019	0	0	0.519247	1.08138	0.437941	0.796054	1.70393	1.13209	2.43125	1.13209	2.11479	1.02007	0.516375	1.14492	1.08199	2.28995	0.718429	1.55008	0.772265
NCU08059	CM002236	+	133836	134464	0	0	0	0	0	0	0	0	0	0	0	0	0	0	0	0	0	0	0	0	0	0	0	0	0	0	0	0	0
NCU08060	CM002236	-	134927	137208	0.125348	0.143432	0.296745	0	0	0	0	0.0478107	0.123894	0.265102	0	0	0.133531	0.278091	0.0858083	0.709125	1.51786	0	0	0	0.761984	0.236375	0.568905	1.26138	0.768904	1.62733	0.168648	0.363874	0.502152
NCU08062	CM002236	+	137593	139980	0.115731	0.132428	0.273978	0.371258	0.766794	0.702077	1.49823	0.401921	0	0	0	0	0.332872	0.693238	0.110957	0.322262	0.689793	0.834561	1.79229	0.834561	1.77521	0.663795	0.521845	1.15704	0.910409	1.92681	0.665509	1.4359	0.699254
NCU08063	CM002236	-	139966	143960	10.0601	11.5115	23.816	11.065	22.8536	9.70208	20.7042	10.7595	13.4255	28.7271	12.5404	26.2891	10.0041	20.8344	11.99	7.90501	16.9204	7.68895	16.5127	7.68895	16.8381	7.76097	6.32969	14.0343	8.04796	17.0329	7.6991	16.6116	7.35892
NCU08064	CM002236	-	144649	149497	4.51681	5.16846	10.6929	4.53811	9.37298	6.02754	12.8627	5.24471	0.971018	2.07773	0.944453	1.97991	1.34231	2.7955	1.08593	3.06341	6.55713	3.18815	6.84683	3.18815	7.04898	3.14657	11.7872	26.1347	13.2646	28.0735	9.25268	19.9636	11.4348
NCU08065	CM002236	-	149511	152241	4.73173	5.41439	11.2017	5.18732	10.7139	3.74771	7.99759	4.78314	0.824903	1.76508	1.01094	2.11929	0.628172	1.30823	0.821339	6.44175	13.7884	7.95606	17.0863	7.95606	15.8538	7.45129	3.07189	6.81105	2.54593	5.38827	2.70709	5.84082	2.77497
NCU08066	CM002236	-	152421	155040	19.2983	22.0826	45.6862	27.5418	56.8846	25.6776	54.7959	25.1007	40.4125	86.4725	33.131	69.4543	36.328	75.6564	36.6238	36.2242	77.5368	34.4185	73.9166	34.4185	70.7355	35.0204	39.442	87.4516	35.1613	74.4164	35.0714	75.67	36.5583
NCU10696	CM002236	+	155599	157284	7.12067	8.14799	16.8572	7.23843	14.9502	8.83095	18.8452	8.07246	20.2335	43.2945	10.998	23.0558	12.4736	25.9774	14.5684	9.40092	20.1224	10.6574	22.8877	10.6574	17.8037	10.2386	12.517	27.7528	9.63514	20.3921	7.31914	15.7918	9.82374
NCU08067	CM002236	+	158037	161116	26.493	30.3153	62.7187	32.8328	67.8125	34.0297	72.6191	32.3926	22.3284	47.777	27.4479	57.5405	29.1908	60.7926	26.3223	32.8479	70.3099	29.3608	63.0548	29.3608	70.0318	30.5232	23.1978	51.4345	20.174	42.6969	20.4386	44.0984	21.2701
NCU08068	CM002236	+	162307	163765	5.11172	5.84921	12.1013	6.65149	13.7379	7.76627	16.5732	6.75565	9.13706	19.551	7.2981	15.2994	7.53657	15.6956	7.99058	4.66186	9.97856	4.16372	8.94194	4.16372	8.16169	4.32976	7.58018	16.8069	7.30101	15.452	5.76075	12.4294	6.88065
NCU08069	CM002236	+	163963	166034	1.22805	1.40523	2.90725	2.26721	4.68267	1.58611	3.38475	1.75285	2.23865	4.79014	2.06028	4.31908	2.13721	4.45094	2.14538	1.20758	2.58478	1.52195	3.26851	1.52195	5.03375	1.41716	4.14192	9.18353	6.65102	14.0764	5.42298	11.7006	5.40531
NCU08070	CM002236	-	169835	173197	17.7917	20.3585	42.1194	24.037	49.6458	22.3573	47.7103	22.2509	6.89168	14.7464	6.13348	12.858	6.01506	12.5269	6.34674	11.5711	24.7677	12.174	26.1446	12.174	22.249	11.973	5.61341	12.4462	9.52186	20.1523	7.80592	16.842	7.64707
NCU08071	CM002236	+	173482	174938	33.4669	38.2953	79.2285	36.9279	76.2707	27.7853	59.2936	34.3362	28.9307	61.9044	29.8316	62.5378	29.7326	61.921	29.4983	36.5618	78.2595	30.5305	65.567	30.5305	61.6096	32.541	31.6433	70.1602	29.5224	62.482	22.8085	49.2117	27.9914
NCU15001	CM002236	-	175041	175128	0	0	0	0	0	0	0	0	0	0	0	0	0	0	0	0	0	0	0	0	0	0	0	0	0	0	0	0	0
NCU08072	CM002236	-	175275	178146	31.3224	35.8414	74.1517	39.7579	82.1156	35.725	76.237	37.1081	20.9096	44.7412	18.1231	37.9926	14.9689	31.1741	18.0005	40.4595	86.6024	39.0037	83.7638	39.0037	79.4552	39.489	32.1094	71.1934	25.6478	54.2816	25.8364	55.7446	27.8645
NCU08073	CM002236	-	178614	180242	0	0	0	0	0	0.074842	0.159712	0.0249473	0.20402	0.43655	0	0	0.353133	0.735433	0.185718	0.113298	0.24251	0	0	0	0.396562	0.037766	0.07676	0.170195	0	0	0.887046	1.91389	0.321269
NCU08074	CM002236	+	181223	181975	0	0	0	0	0	0	0	0	0	0	0	0	0	0	0	0	0	0	0	0	0	0	0	0	0	0	0.310898	0.670793	0.103633
NCU08075	CM002236	-	182428	185051	0	0	0	0	0	0	0	0	0	0	0	0	0	0	0	0	0	0	0	0	0	0	0.098849	0.219169	0	0	0.212195	0.457832	0.103681
NCU08076	CM002236	+	186040	188208	3.56708	4.08172	8.44459	3.15761	6.52169	5.01389	10.6996	4.0844	5.71323	12.2249	4.00497	8.39586	3.30783	6.88887	4.34201	2.0307	4.34666	2.37913	5.10939	2.37913	4.85687	2.26299	2.12467	4.71085	4.07724	8.62918	5.19255	11.2034	3.79815
NCU08077	CM002236	-	188531	189595	0	0	0	0	0	0	0	0	0.771458	1.65072	0	0	0	0	0.257153	0.357228	0.764637	0.249993	0.536881	0.249993	0.606571	0.285738	0.469645	1.04131	0.378957	0.802035	0	0	0.282867
NCU08078	CM002236	+	190407	191138	0	0	0	0	0	0	0	0	0	0	0	0	0	0	0	0	0	0	0	0	0	0	0	0	0	0	0	0	0
NCU08079	CM002236	-	193144	194064	0	0	0	0	0	0	0	0	0	0	0	0	0	0	0	0	0	0	0	0	0	0	0	0	0	0	0	0	0
NCU08080	CM002236	-	195021	195335	0	0	0	0	0	0	0	0	0	0	0	0	0	0	0	0	0	0	0	0	0	0	0	0	0.074966	0.158659	0	0	0.0249887
NCU16305	CM002236	-	195781	196290	0	0	0	0	0	0	0	0	0	0	0	0	0	0	0	0	0	0	0	0	0	0	0	0	0.599828	1.26949	0	0	0.199943
NCU08081	CM002236	+	198195	198497	0	0	0	0	0	0	0	0	0	0	0	0	0	0	0	0	0	0	0	0	0	0	0	0	0	0	0	0	0
NCU08083	CM002236	-	208395	209343	0	0	0	0	0	0	0	0	0	0	0	0	0	0	0	0	0	0	0	0	0	0	0	0	0	0	0	0	0
NCU08084	CM002236	+	210487	212487	0	0	0	0	0	0	0	0	0	0	0	0	0	0	0	0	0	0	0	0	0	0	0	0	0	0	0	0	0
NCU08085	CM002236	+	214620	215734	0	0	0	0	0	0	0	0	0	0	0	0	0	0	0	0	0	0	0	0	0	0	0	0	0	0	0	0	0
NCU08086	CM002236	-	216105	216521	0	0	0	0	0	0	0	0	0	0	0	0	0	0	0	0	0	0	0	0	0	0	0	0	0	0	0.435573	0.939791	0.145191
NCU08087	CM002236	-	219396	220979	1.87919	2.1503	4.44872	3.30607	6.82834	1.92889	4.11624	2.46176	0.219031	0.46867	0.193907	0.406499	0	0	0.137646	8.04199	17.2136	2.71033	5.82067	2.71033	13.4789	4.48755	1.93539	4.29119	0.470086	0.994902	1.17582	2.53695	1.19377
NCU08089	CM002236	+	224662	224874	0.633803	0.725244	1.50045	1.10578	2.28387	0.607228	1.29582	0.81275	0.522039	1.11703	0	0	0	0	0.174013	3.06727	6.56541	6.40733	13.7603	6.40733	16.2988	5.29398	1.67044	3.70373	1.4866	3.14628	2.12238	4.57924	1.75981
NCU16306	CM002236	-	226935	227879	21.8098	24.9564	51.6318	24.3596	50.3122	25.4964	54.4093	24.9375	9.12577	19.5268	7.10497	14.8945	11.0766	23.0681	9.10245	21.0992	45.1622	30.3416	65.1611	30.3416	47.4265	27.2608	36.3468	80.5888	29.0306	61.441	32.8277	70.829	32.735
NCU08090	CM002236	-	227818	228981	29.8855	34.1972	70.75	30.0957	62.1595	32.0681	68.4332	32.1203	13.1711	28.1827	8.24231	17.2788	8.78318	18.2918	10.0655	32.3759	69.2997	35.6356	76.5305	35.6356	82.168	34.5491	47.9276	106.266	36.8595	78.0103	37.4476	80.7968	40.7449
NCU10622	CM002236	-	231496	232838	5.66291	6.47992	13.4062	9.11016	18.8161	7.15501	15.2688	7.5817	21.4323	45.8596	23.3812	49.0153	19.0354	39.6431	21.283	5.05657	10.8234	4.19244	9.00362	4.19244	9.60499	4.48048	9.81651	21.7653	10.5714	22.3736	9.02406	19.4703	9.80399
NCU08091	CM002236	+	233028	234749	16.2028	19.9679	41.3112	18.7341	38.6933	16.7386	35.72	18.4802	34.4738	73.765	33.0801	69.3477	38.8248	80.8563	35.4595	18.8553	40.3593	18.189	39.0624	18.189	41.8558	18.4111	19.3051	42.8036	18.562	39.285	17.4953	37.7478	18.4541
NCU08092	CM002236	-	234736	237045	26.8699	30.7465	63.6109	34.7544	71.7815	35.0146	74.721	33.5052	17.5333	37.5168	13.5429	28.3907	14.5659	30.3349	15.214	47.4711	101.61	57.9739	124.504	57.9739	127.317	54.4729	40.7217	90.2888	41.8188	88.5064	39.5936	85.4271	40.7114
NCU08093	CM002236	+	237549	238578	181.78	208.005	430.339	236.937	489.367	249.857	533.193	231.6	146.053	312.515	145.595	305.22	140.509	292.624	144.052	220.655	472.307	215.807	463.465	215.807	489.749	217.423	199.373	442.053	149.827	317.099	168.135	362.768	172.445
NCU08094	CM002236	+	239112	240765	25.0659	28.6822	59.3401	28.5554	58.9782	31.3783	66.9612	29.5387	21.9081	46.8778	29.0198	60.8359	25.8037	53.7387	25.5772	94.08	201.376	98.5577	211.661	98.5577	235.543	97.0651	70.6779	156.708	76.9569	162.874	87.4486	188.679	78.3611
NCU08095	CM002236	-	240744	241840	0	0	0	0	0	0	0	0	0	0	1.38837	2.91052	0	0	0.462789	0	0	0	0	0	0	0	9.53702	21.1457	8.45345	17.8911	2.13731	4.61146	6.70926
NCU08096	CM002236	-	243324	246248	0.3085	0	0.730333	0.139951	0.289053	0.237447	0.506711	0.125799	1.22428	2.61965	0.285197	0.597875	0.10836	0.225669	0.53928	0.137886	0.295142	0.943769	2.02682	0.943769	0.566725	0.675141	0.642206	1.42391	0.577183	1.22157	1.43667	3.09977	0.885354
NCU16307	CM002236	-	246887	247478	0	0	0	0	0	0	0	0	0	0	1.19937	2.51431	0.52391	1.09109	0.574427	0.385678	0.825533	0	0	0	0	0.128559	0	0	0	0	0	0	0
NCU08097	CM002236	-	249097	251944	0.407721	0.466544	0.965226	0.197925	0.408793	0.225284	0.480755	0.296584	1.6016	3.42701	1.05759	2.21708	0.811104	1.6892	1.15676	0.640241	1.37042	0.48305	1.03739	0.48305	1.43115	0.535447	2.26766	5.02789	1.732	3.66565	1.74313	3.76098	1.91426
NCU08098	CM002236	+	253456	254492	1.22372	1.40027	2.897	0.920021	1.9002	0.769817	1.64278	1.03004	0.643362	1.37663	0.854349	1.79102	0.758129	1.57888	0.751947	1.68697	3.6109	2.39627	5.14618	2.39627	3.82306	2.15983	1.55879	3.45617	1.90868	4.03958	3.90527	8.426	2.45758
NCU08099	CM002236	-	254975	255694	15.5708	17.8173	36.8619	13.1288	27.116	6.93668	14.8028	12.6276	0.921472	1.97171	0.031902	0.066878	0	0	0.317791	36.9047	78.9934	20.0929	43.1513	20.0929	79.1315	25.6968	1.82512	4.04669	0.815467	1.72588	2.10598	4.54386	1.58219
NCU08100	CM002236	+	256166	256694	4.4121	5.04865	10.4451	5.12742	10.5901	3.12036	6.65882	4.43214	0.630592	1.34931	0.312213	0.654509	0.306093	0.637468	0.416299	11.4641	24.5386	11.5778	24.8643	11.5778	28.6658	11.5399	0.55441	1.22925	0.659446	1.39567	1.77526	3.83031	0.996373
NCU08101	CM002236	+	257493	259361	0	0	0	0	0	0	0	0	0	0	0	0	0.122545	0.255211	0.0408483	0	0	0	0	0	0	0	0	0	0	0	0	0	0
NCU15002	CM002236	+	260802	260909	0	0	0	0	0	0	0	0	0	0	0	0	0	0	0	0	0	0	0	0	0	0	0	0	0	0	0	0	0
NCU15003	CM002236	+	261512	261618	0	0	0	0	0	0	0	0	0	0	0	0	0	0	0	0	0	0	0	0	0	0	0	0	0	0	0	0	0
NCU08102	CM002236	-	262020	263387	0	0	0	0	0	0	0	0	0	0	0	0	0	0	0	0	0	0	0	0	0	0	0	0	0	0	0.132773	0.286471	0.0442577
NCU08103	CM002236	-	264036	265388	0	0	0	0	0	0	0	0	0	0	0	0	0	0	0	0	0	0	0	0	0	0	0	0	0.165012	0.349236	0	0	0.055004
NCU08105	CM002236	+	291633	292877	0	0	0	0	0	0	0	0	0	0	0	0	0	0	0	0	0	0	0	0	0	0	0	0	0	0	0	0	0
NCU08106	CM002236	+	293167	294573	0	0	0	0	0	0	0	0	0	0	0	0	0	0	0	0	0	0	0	0	0	0	0	0	0	0	0	0	0
NCU08107	CM002236	-	296499	297770	0	0	0	0	0	0	0	0	0	0	0	0	0	0	0	0	0	0	0	0	0	0	0	0	0	0	0	0	0
NCU08109	CM002236	+	302353	303729	0	0	0	0	0	0	0	0	0	0	0	0	0	0	0	0	0	0	0	0	0	0	0	0	0	0	0	0	0
NCU08110	CM002236	-	305342	308567	26.1723	29.9483	61.9595	24.4873	50.576	21.5527	45.9934	25.3294	19.0201	40.6982	12.7364	26.7001	11.8458	24.67	14.5341	26.0708	55.8037	24.2239	52.0228	24.2239	53.4996	24.8395	21.7006	48.115	16.9488	35.8708	16.4418	35.4749	18.3637
NCU08111	CM002236	+	309019	310364	28.2674	32.3457	66.9194	35.9552	74.2616	25.7307	54.9091	31.3438	27.3686	58.5617	26.6356	55.8378	22.4048	46.6602	25.4697	52.6768	112.753	57.096	122.619	57.096	112.411	55.6229	54.1113	119.976	52.4747	111.059	43.6797	94.2433	50.0886
NCU08112	CM002236	+	311541	313460	5.9393	6.79619	14.0605	7.71648	15.9376	5.47091	11.6749	6.66119	7.59933	16.2606	8.86263	18.5792	8.06133	16.7885	8.17443	10.2144	21.8636	13.1858	28.3176	13.1858	22.8992	12.1953	16.1666	35.845	19.0614	40.3421	16.4121	35.4106	17.2134
NCU08113	CM002236	+	313930	315269	1.29461	1.48139	3.06482	0.439357	0.907445	0.543411	1.15964	0.821386	1.06682	2.28271	0.854064	1.79042	1.60622	3.3451	1.1757	1.06177	2.2727	1.51909	3.26237	1.51909	2.60176	1.36665	4.50073	9.9791	3.33967	7.06818	5.43008	11.7159	4.4235
NCU10073	CM002236	-	4040179	4043224	50.5464	57.8389	119.662	61.2247	126.453	60.5955	129.311	59.8864	68.9894	147.62	67.1634	140.798	62.473	130.106	66.2086	67.0434	143.504	60.7526	130.472	60.7526	133.616	62.8495	62.659	138.929	53.6464	113.539	53.9185	116.334	56.7413
NCU09892	CM002236	-	3972683	3974681	20.6447	23.6232	48.8736	27.0471	55.8628	22.8162	48.6896	24.4955	10.7407	22.9824	12.6799	26.5815	10.9309	22.7646	11.4505	62.8328	134.492	56.284	120.875	56.284	140.942	58.467	50.4241	111.801	46.1246	97.6194	41.7438	90.0664	46.0975
NCU09894	CM002236	+	3986887	3990628	29.8264	34.1295	70.61	32.534	67.1955	28.4411	60.6932	31.7016	48.541	103.865	43.8731	91.9737	44.327	92.3153	45.5804	30.7924	65.9102	32.7565	70.3474	32.7565	66.7032	32.1018	33.6583	74.6279	34.2852	72.5621	33.1628	71.552	33.7021
NCU09895	CM002236	+	3990835	3992764	50.8226	58.1549	120.316	49.5921	102.427	58.7579	125.389	55.5016	10.2273	21.8838	5.72274	11.9969	9.48804	19.7597	8.47936	65.7332	140.7	63.1655	135.653	63.1655	134.072	64.0214	86.6672	192.16	71.8959	152.162	74.8472	161.49	77.8034
NCU09896	CM002236	+	3992898	3994238	155.991	178.496	369.287	163.215	337.103	163.047	347.94	168.252	88.8145	190.04	85.3497	178.923	83.4112	173.712	85.8585	347.533	743.883	371.353	797.513	371.353	867.117	363.413	910.199	2018.11	943.082	1995.96	979.402	2113.16	944.227
NCU09897	CM002236	-	3993967	3996177	80.1686	91.7348	189.789	87.6125	180.954	88.8232	189.548	89.3902	108.115	231.338	81.2184	170.263	88.2053	183.696	92.5128	82.9236	177.495	83.2395	178.764	83.2395	179.661	83.1342	71.7911	159.176	60.67	128.404	64.0886	138.277	65.5166
NCU09898	CM002236	+	3996483	4001318	13.2501	15.1617	31.3679	13.3069	27.484	15.569	33.2242	14.6792	14.5026	31.0319	9.77751	20.4972	11.3186	23.572	11.8662	18.4022	39.3893	14.9077	32.0156	14.9077	36.9366	16.0725	15.9473	35.3587	12.7423	26.9682	12.9834	28.013	13.891
NCU09899	CM002236	-	4001466	4004444	6.90313	7.89906	16.3422	7.15556	14.779	7.89202	16.8415	7.64888	8.89292	19.0286	7.39569	15.504	5.7641	12.0043	7.3509	9.5729	20.4905	7.87306	16.9081	7.87306	18.6155	8.43967	14.7985	32.8115	15.1821	32.1318	13.3014	28.699	14.4273
NCU09900	CM002236	-	4007554	4009650	13.9466	15.9587	33.0166	14.0102	28.9367	13.4631	28.7303	14.4774	6.79613	14.542	10.2023	21.3876	9.28289	19.3325	8.76044	37.6719	80.6356	41.1124	88.2923	41.1124	84.3431	39.9656	40.7201	90.2853	37.4608	79.2831	37.6649	81.2657	38.6153
NCU08114	CM002236	-	318873	321079	1.32788	1.51945	3.14357	0.402717	0.831767	0.793542	1.69341	0.905238	1.07799	2.30663	0.608198	1.275	1.43464	2.98779	1.04028	0.354963	0.759787	0.283456	0.608746	0.283456	0.320437	0.307292	0.526651	1.1677	1.23577	2.61541	1.24933	2.69556	1.00392
NCU08115	CM002236	+	325003	328569	2.17354	2.48712	5.14556	3.19533	6.59961	2.98313	6.36598	2.88853	5.3015	11.3439	3.2151	6.74	2.69083	5.60392	3.73581	1.80525	3.86408	2.31658	4.97506	2.31658	4.71944	2.14614	3.56419	7.90258	1.97252	4.17469	2.62109	5.65526	2.71927
NCU08116	CM002236	-	328658	330088	0.037736	0.04318	0.089335	0	0	0.254853	0.543855	0.0993443	0.461044	0.986517	0.073377	0.153825	0.669245	1.39377	0.401222	0	0	0.102103	0.219274	0.102103	0.979774	0.0680687	0.404338	0.896505	0.202523	0.428626	0.517114	1.11573	0.374658
NCU08117	CM002236	-	332175	334731	1.985	2.27138	4.69923	1.24196	2.56513	2.34011	4.99379	1.95115	19.8616	42.4988	28.7427	60.2549	28.4102	59.167	25.6715	2.12572	4.55004	2.34742	5.04128	2.34742	5.91972	2.27352	3.8761	8.59415	4.7845	10.126	5.16512	11.1443	4.60857
NCU08118	CM002236	-	335202	339433	7.37368	8.4375	17.4562	7.98742	16.4972	8.68433	18.5323	8.36975	11.2856	24.1483	7.7433	16.2327	5.58069	11.6223	8.20321	10.032	21.4732	7.23641	15.5408	7.23641	14.7257	8.16828	6.52403	14.4652	5.79354	12.2616	5.58117	12.0419	5.96624
NCU08119	CM002236	+	340059	343487	18.5821	21.263	43.9907	21.6614	44.7392	23.1782	49.4622	22.0342	32.7679	70.1149	28.0559	58.8153	25.64	53.3977	28.8213	21.3939	45.7931	15.6931	33.7023	15.6931	36.7515	17.5934	22.7454	50.4314	18.8103	39.8107	20.2325	43.6536	20.5961
NCU08120	CM002236	-	343608	345535	65.7419	75.2267	155.635	73.2671	151.325	61.5524	131.352	70.0154	59.1239	126.51	38.6344	80.9915	38.5036	80.1873	45.4206	52.2929	111.931	50.441	108.326	50.441	97.1535	51.0583	27.0311	59.9339	27.4257	58.0444	22.6467	48.8625	25.7012
NCU08121	CM002236	+	345768	347031	12.7207	14.556	30.1146	16.8777	34.8591	10.3634	22.1154	13.9324	38.3873	82.139	24.2457	50.8277	23.1522	48.2167	28.5951	10.9144	23.3619	14.1305	30.3465	14.1305	23.3277	13.0585	16.0656	35.621	20.0748	42.4869	16.3347	35.2437	17.4917
NCU10647	CM002236	-	348246	352922	19.2475	23.5427	48.707	21.6692	44.7553	25.2129	53.8043	23.4749	20.6132	44.107	15.6481	32.8041	17.1728	35.7639	17.8114	20.2227	43.286	20.4562	43.9313	20.4562	41.5255	20.3783	18.0866	40.102	15.9493	33.7556	18.6371	40.2113	17.5577
NCU16310	CM002236	+	351913	353209	0.076905	0.088	0.182062	0.214866	0.443782	0.07146	0.152495	0.124775	0.278504	0.595927	0.08332	0.174668	0.227156	0.473074	0.196327	0.070556	0.151023	0.10754	0.230952	0.10754	0.26981	0.095212	0.752387	1.6682	0.107672	0.227881	0.211909	0.457214	0.357323
NCU07509	CM002236	+	356403	357891	25.9789	29.7269	61.5016	28.674	59.223	30.7663	65.655	29.7224	41.4521	88.6968	33.3899	69.9971	44.3236	92.3081	39.7219	23.7167	50.7648	19.9206	42.7812	19.9206	45.3598	21.186	18.0137	39.9402	19.8465	42.0036	15.1975	32.79	17.6859
NCU07508	CM002236	+	359462	361343	0	0	0	0.16184	0.334263	0.16265	0.347094	0.108163	0	0	0	0	0	0	0	0	0	0	0	0	0	0	0.301874	0.669321	0	0	0	0	0.100625
NCU16311	CM002236	-	363634	366043	0.290073	0.331923	0.686709	0.354791	0.732782	0.408149	0.870987	0.364954	0.487616	1.04337	0.414206	0.868324	0.159406	0.331978	0.353743	0.406307	0.869689	0.45283	0.972492	0.45283	1.79473	0.437322	1.03712	2.29951	1.9695	4.1683	1.59954	3.45116	1.53538
NCU07507	CM002236	-	366915	367463	3.58178	4.09854	8.47939	6.30532	13.023	8.33861	17.7945	6.24749	9.14432	19.5665	4.87332	10.2162	5.07779	10.575	6.36514	7.92366	16.9604	9.1821	19.7194	9.1821	25.5339	8.76262	14.3145	31.7384	8.65209	18.3115	17.4372	37.6224	13.4679
NCU07506	CM002236	+	367975	369313	45.4695	60.229	124.607	65.2299	134.725	59.1111	126.143	61.5233	39.144	83.7582	30.3208	63.5631	24.8007	51.6497	31.4218	44.4676	95.1817	54.6542	117.375	54.6542	101.017	51.2587	57.0426	126.476	75.2688	159.301	86.1427	185.861	72.818
NCU07505	CM002236	-	377665	380825	12.0284	13.7638	28.4757	11.8457	24.4659	11.8979	25.3901	12.5025	18.9276	40.5003	13.2649	27.808	15.2238	31.7049	15.8054	7.94862	17.0138	10.0725	21.6316	10.0725	19.3918	9.36454	10.9689	24.3204	11.552	24.4491	9.84892	21.25	10.7899
NCU07504	CM002236	-	381418	384072	18.3707	21.0211	43.4901	22.2759	46.0085	22.7966	48.6478	22.0312	15.083	32.2737	15.3844	32.2512	14.7187	30.653	15.062	25.7357	55.0865	24.2796	52.1425	24.2796	61.6799	24.765	25.3321	56.1667	21.2947	45.0686	20.8508	44.9876	22.4925
NCU07503	CM002236	-	386939	388761	89.9278	102.902	212.892	100.396	207.358	113.376	241.944	105.558	10.8048	23.1195	9.10287	19.0829	11.0431	22.9983	10.3169	123.522	264.395	127.288	273.362	127.288	343.328	126.033	46.5291	103.165	65.6133	138.866	45.5314	98.2385	52.5579
NCU07502	CM002236	+	388864	392501	4.40579	5.04143	10.4301	5.26734	10.8791	6.45457	13.774	5.58778	3.60121	7.70566	4.77006	9.99974	5.21468	10.8601	4.52865	5.40479	11.5688	5.14755	11.0548	5.14755	10.0481	5.2333	3.95818	8.77615	4.78099	10.1186	4.7094	10.161	4.48286
NCU15004	CM002236	+	393034	393131	0	0	0	0	0	0	0	0	0	0	0	0	0	0	0	0	0	0	0	0	0	0	0	0	1.07337	2.27172	0	0	0.357792
NCU07501	CM002236	-	393677	395053	0	0	0	0	0	0	0	0	0	0	0	0	0	0	0	0	0	0	0	0	0	0	0	0	0.296579	0.627687	0	0	0.0988597
NCU07500	CM002236	+	397225	398634	0	0	0	0	0	0	0	0	0	0	0	0	0	0	0	0	0	0	0	0	0	0	0	0	0.23794	0.503583	0	0	0.0793133
NCU07499	CM002236	+	400255	401476	0	0	0	0	0	0	0	0	0	0	0.423333	0.887457	0	0	0.141111	0	0	0	0	0	0	0	0	0	0	0	0	0	0
NCU07498	CM002236	-	402099	406298	3.17643	3.6347	7.51978	4.11675	8.5027	4.07404	8.69398	3.94183	16.7868	35.9195	18.6033	38.9993	23.1489	48.2097	19.513	3.46237	7.4111	4.46572	9.59051	4.46572	9.91271	4.13127	7.25953	16.096	9.04165	19.136	6.81527	14.7046	7.70548
NCU07497	CM002236	+	406510	408008	10.9432	12.522	25.9065	10.7642	22.2322	11.1363	23.7647	11.4741	83.5958	178.874	105.234	220.608	124.869	260.051	104.566	11.9224	25.5196	11.7556	25.2462	11.7556	33.7837	11.8112	10.0517	22.2868	10.1121	21.4016	10.5825	22.8327	10.2488
NCU07496	CM002236	-	408524	415263	1.60813	1.84014	3.80704	1.12569	2.32499	2.23131	4.76161	1.73238	0.993762	2.1264	0.71389	1.49657	0.772613	1.60904	0.826755	2.41107	5.16083	1.24442	2.67249	1.24442	4.82603	1.6333	1.39652	3.09638	2.12643	4.50043	1.75604	3.78882	1.75966
NCU07495	CM002236	+	417352	419464	34.287	39.2337	81.17	32.2608	66.6312	36.7674	78.4615	36.0873	26.5368	56.782	25.1863	52.7995	24.7236	51.4892	25.4822	59.5099	127.379	62.5574	134.347	62.5574	127.039	61.5416	117.034	259.491	208.38	441.02	174.254	375.971	166.556
NCU15005	CM002236	-	420030	420109	0	0	0	0	0	0	0	0	0	0	0	0	0	0	0	0	0	0	0	0	0	0	0	0	0	0	0	0	0
NCU07494	CM002236	+	420177	421612	21.0389	24.0743	49.8069	19.2004	39.6563	24.4682	52.2149	22.5809	10.5331	22.5382	7.46865	15.657	9.92983	20.6798	9.31053	24.3746	52.1732	23.2777	49.9908	23.2777	39.8136	23.6433	8.97927	19.909	8.94928	18.9405	6.2949	13.5819	8.07448
NCU07493	CM002236	-	421557	423435	64.5695	73.8852	152.86	71.1151	146.88	64.2268	137.06	69.7424	80.5918	172.446	63.027	132.127	49.7503	103.61	64.4564	60.2565	128.977	65.331	140.304	65.331	136.484	63.6395	36.8075	81.6102	48.4178	102.473	52.898	114.133	46.0411
NCU07492	CM002236	-	423885	427947	7.4351	8.50779	17.6016	8.29802	17.1387	6.96738	14.8683	7.9244	5.97161	12.7777	4.81074	10.085	4.19998	8.74687	4.99411	8.11352	17.3668	7.98642	17.1515	7.98642	19.3765	8.02879	13.4591	29.8419	11.7182	24.8008	9.9539	21.4765	11.7104
NCU07491	CM002236	-	429105	431229	123.477	141.291	292.315	161.225	332.994	142.648	304.41	148.388	85.0921	182.075	112.343	235.511	111.116	231.41	102.851	65.7808	140.802	48.9122	105.043	48.9122	129.477	54.535	29.4411	65.2774	28.0896	59.4496	32.6773	70.5045	30.0694
NCU07489	CM002236	+	437279	441935	23.6897	30.9866	64.1077	33.1798	68.5293	30.5126	65.1137	31.5597	38.2352	81.8136	38.9332	81.618	37.5394	78.1794	38.236	34.0105	72.7984	29.3953	63.1289	29.3953	65.0567	30.9337	42.937	95.2007	36.1051	76.4137	37.2273	80.3215	38.7564
NCU16314	CM002236	-	441089	441910	6.0163	6.8843	14.2428	10.3926	21.4648	11.1182	23.7262	9.46505	15.5167	33.2019	18.5099	38.8033	16.0888	33.5065	16.7051	9.36978	20.0557	9.64097	20.7048	9.64097	22.3828	9.55057	11.7444	26.0399	9.8483	20.8432	11.2216	24.2118	10.9381
NCU15006	CM002236	+	442100	442171	0	0	0	0	0	0	0	0	0	0	0	0	0	0	0	0	0	0	0	0	0	0	0	0	0	0	0	0	0
NCU07487	CM002236	+	448859	451692	0.404516	0.462877	0.957638	0.649244	1.34094	0.876366	1.87016	0.662829	0.563609	1.20598	0.323571	0.678321	0.408501	0.850743	0.431894	0.322396	0.690079	0.223664	0.480337	0.223664	1.31487	0.256575	1.48609	3.29499	0.854428	1.80833	0.741972	1.60088	1.0275
NCU07486	CM002236	-	453919	454759	0.321046	0.367364	0.760034	0	0	0	0	0.122455	0	0	0	0	0	0	0	0.177719	0.380403	0.611279	1.31277	0.611279	0	0.466759	0	0	0	0	0	0	0
NCU07485	CM002236	+	455182	456143	0	0	0	0.581647	1.20133	0	0	0.193882	0	0	0	0	0	0	0	2.79686	5.98659	2.22542	4.77927	2.22542	4.90251	2.4159	3.75156	8.31803	3.82743	8.10047	9.1509	19.744	5.57663
NCU07484	CM002236	+	456742	461929	0.058862	0.067354	0.139348	0	0	0	0	0.0224513	0	0	0	0	0	0	0	0.111574	0.238822	0	0	0	0	0.0371913	0	0	0.189543	0.401154	0.461678	0.996116	0.217074
NCU07483	CM002236	+	464411	467155	13.8627	15.8627	32.8181	14.9905	30.9614	16.8545	35.9673	15.9026	17.5909	37.6399	14.843	31.1162	14.4607	30.1158	15.6315	14.9719	32.0469	11.8261	25.3977	11.8261	32.9687	12.8747	9.10986	20.1985	7.75575	16.4145	6.67365	14.399	7.84642
NCU07482	CM002236	-	467141	469295	4.4963	5.145	10.6444	5.71959	11.8132	5.99625	12.796	5.62028	4.25854	9.11218	2.34604	4.91815	2.38836	4.97398	2.99765	4.18148	8.95034	4.0203	8.63393	4.0203	10.9512	4.07402	4.04503	8.96871	5.02165	10.6279	5.14486	11.1005	4.73718
NCU07481	CM002236	+	474069	478709	6.29106	7.1987	14.8933	6.95845	14.3719	6.55288	13.9838	6.90334	12.9549	27.7203	9.3583	19.6183	7.57397	15.7735	9.9624	8.32268	17.8145	5.68343	12.2056	5.68343	13.4838	6.56318	6.17133	13.6832	5.01229	10.6081	5.48158	11.827	5.55506
NCU07480	CM002236	-	479576	482143	0	0	0	0	0	0	0	0	0	0	0	0	0	0	0	0	0	0	0	0	0	0	0	0	0	0	0	0	0
NCU07479	CM002236	-	486622	490547	0	0	0	0	0	0.155608	0.332067	0.0518693	0	0	0.864929	1.8132	0.156784	0.326518	0.340571	0	0	0	0	0	0	0	0.224728	0.498272	0.464105	0.982244	0.083488	0.180134	0.25744
NCU07478	CM002236	-	491366	493798	10.9388	12.5169	25.8961	11.1689	23.0682	10.6931	22.819	11.4596	18.7736	40.1707	13.8154	28.962	13.938	29.0272	15.509	8.48959	18.1717	8.93408	19.1867	8.93408	20.4516	8.78592	15.1109	33.5042	17.3183	36.6528	14.7257	31.7721	15.7183
NCU07477	CM002236	-	494638	499251	1.551	1.77477	3.67178	2.22013	4.58543	2.03781	4.34868	2.0109	1.18317	2.53168	0.545919	1.14444	0.90868	1.89241	0.879257	3.02353	6.47178	1.86316	4.0013	1.86316	3.79684	2.24995	1.01653	2.25386	1.4775	3.12702	1.04473	2.2541	1.17958
NCU07476	CM002236	-	502478	504670	1.84305	2.10895	4.36317	2.14886	4.43823	2.64392	5.64212	2.30058	0.498146	1.06591	1.45769	3.05583	2.47148	5.14709	1.47577	2.1954	4.69919	2.48168	5.32962	2.48168	5.72624	2.38625	2.77351	6.14947	2.70261	5.71986	2.70352	5.8331	2.72654
NCU07475	CM002236	-	507934	509018	0.264801	0.303005	0.626881	0	0	0	0	0.101002	0	0	0	0	0	0	0	0	0	0	0	0	0	0	0	0	0	0	0	0	0
NCU07474	CM002236	-	512384	513927	0	0	0	1.0271	2.12137	1.63024	3.47892	0.885781	2.49367	5.3358	5.75739	12.0696	5.73921	11.9524	4.66342	0.311745	0.66728	2.43459	5.22849	2.43459	2.33403	1.72697	15.5065	34.3814	39.0333	82.6112	31.6191	68.2213	28.7197
NCU07473	CM002236	-	514506	519273	13.0082	14.8849	30.7951	14.8917	30.7571	14.5272	31.0009	14.7679	11.2072	23.9805	6.79875	14.2526	8.50554	17.7136	8.83716	6.66507	14.2664	6.09033	13.0795	6.09033	17.5842	6.28191	5.85696	12.9862	4.35956	9.22669	4.89418	10.5597	5.0369
NCU07472	CM002236	-	519493	521645	11.3463	12.9833	26.8609	14.9728	30.9247	15.4944	33.0651	14.4835	16.3095	34.8981	13.9606	29.2665	13.5497	28.2184	14.6066	12.1809	26.0728	13.2704	28.4993	13.2704	29.5219	12.9072	11.8891	26.3607	9.07206	19.2003	9.43199	20.3504	10.131
NCU07471	CM002236	+	521932	523738	65.4357	74.8764	154.91	66.8805	138.134	76.3046	162.833	72.6871	127.571	272.969	115.676	242.498	124.016	258.275	122.421	84.9153	181.759	78.247	168.042	78.247	194.934	80.4697	74.3258	164.796	61.6073	130.387	72.5222	156.474	69.4851
NCU07468	CM002236	+	530629	533414	18.6617	21.3541	44.1792	21.2734	43.9379	22.0888	47.1374	21.5721	19.5871	41.9114	16.1139	33.7805	13.6388	28.4041	16.4466	21.6486	46.3383	18.0424	38.7477	18.0424	44.9018	19.2445	16.4211	36.4091	14.9339	31.6064	16.3505	35.2778	15.9018
NCU07467	CM002236	+	535655	538185	58.3152	69.2565	143.284	69.3809	143.299	70.8957	151.291	69.8444	31.3543	67.0902	48.8331	102.372	41.5857	86.6062	40.591	45.1963	96.7413	49.081	105.406	49.081	103.982	47.7861	44.0335	97.6318	46.8549	99.165	53.2402	114.871	48.0429
NCU07466	CM002236	-	537096	538676	36.7939	42.1023	87.1047	36.8676	76.146	34.2548	73.0996	37.7416	36.609	78.334	37.8695	79.3879	30.3574	63.2223	34.9453	50.4467	107.98	48.1132	103.327	48.1132	99.4499	48.891	60.6131	134.392	83.9688	177.714	93.6987	202.164	79.4268
NCU07465	CM002236	+	539196	541680	240.364	298.328	617.205	290.311	599.607	300.828	641.966	296.489	68.9892	147.619	122.704	257.23	106.571	221.944	99.4212	150.122	321.332	153.781	330.257	153.781	302.894	152.561	217.919	483.175	356.722	754.976	315.646	681.036	296.762
NCU07464	CM002236	-	541586	543147	0.191694	0.21935	0.45381	0.313179	0.646837	2.16797	4.62643	0.900166	0.65748	1.40684	1.15535	2.42204	3.11299	6.4831	1.64194	0.206985	0.443046	0	0	0	0	0.068995	0.612056	1.35706	0.599567	1.26894	0.427308	0.921958	0.54631
NCU07463	CM002236	+	543682	546443	1.34278	1.53651	3.17886	1.12305	2.31953	1.45401	3.10285	1.37119	1.12167	2.40008	2.95985	6.20491	2.91016	6.06069	2.33056	0.180761	0.386913	0.108996	0.234078	0.108996	0.388204	0.132918	0.729711	1.61793	0.475632	1.00664	0.225327	0.486165	0.47689
NCU07462	CM002236	-	547790	548753	0	0	0	0	0	0	0	0	0	0	0	0	1.12165	2.33594	0.373883	0	0	0.561185	1.20519	0.561185	0	0.374123	0	0	0	0	0	0	0
NCU07461	CM002236	-	549633	552479	0.26203	0.299834	0.620321	0.659929	1.36301	0.433447	0.924974	0.464403	1.49587	3.20078	0.703829	1.47548	0.56426	1.17512	0.92132	0.299477	0.641022	0.568703	1.22134	0.568703	0.56138	0.478961	0.557397	1.23587	1.1386	2.40976	1.07228	2.31356	0.92276
NCU07460	CM002236	+	552868	555385	10.7372	12.2863	25.4189	14.0892	29.0998	13.8595	29.5762	13.4117	22.9297	49.0636	20.7318	43.4614	20.7066	43.1234	21.456	14.6634	31.3866	12.8485	27.5932	12.8485	25.1713	13.4535	26.7907	59.4009	15.543	32.8956	16.6278	35.8762	19.6538
NCU07459	CM002236	+	555964	558250	71.5957	81.925	169.493	93.2804	192.661	71.3548	152.271	82.1868	84.6969	181.23	70.6476	148.103	81.1881	169.082	78.8442	74.5476	159.567	66.6886	143.219	66.6886	150.186	69.3082	56.7753	125.883	52.0564	110.174	46.09	99.4437	51.6406
NCU16316	CM002236	-	559256	560671	2.16322	2.47531	5.12113	1.82313	3.76548	2.52407	5.38636	2.27417	1.24496	2.6639	1.68551	3.53343	1.97873	4.1209	1.6364	1.75786	3.76266	2.1712	4.66285	2.1712	7.18326	2.03342	0.992156	2.19983	1.09887	2.32568	0.328884	0.709599	0.806638
NCU07458	CM002236	-	560708	562798	93.562	107.061	221.496	111.325	229.93	102.185	218.061	106.857	31.1359	66.6229	28.9119	60.6096	21.6954	45.1826	27.2477	104.632	223.962	92.8936	199.497	92.8936	193.396	96.8064	27.5288	61.0373	21.0526	44.5562	19.8217	42.7673	22.801
NCU07457	CM002236	+	563726	566109	6.5728	7.52108	15.5602	6.13051	12.6619	4.5591	9.72908	6.07023	3.8079	8.14793	4.27993	8.97227	3.40288	7.08682	3.83024	8.80709	18.8513	9.58315	20.5806	9.58315	23.604	9.32446	3.44275	7.63333	2.83164	5.99297	1.90587	4.11211	2.72676
NCU07456	CM002236	-	565191	567401	21.5147	24.6187	50.9333	25.4458	52.5555	21.7076	46.3239	23.924	33.6058	71.9079	33.3758	69.9677	30.4866	63.4913	32.4894	31.2627	66.9168	33.7177	72.4115	33.7177	77.6928	32.8993	40.8131	90.4916	51.7202	109.462	52.8877	114.11	48.4737
NCU07455	CM002236	+	568088	569942	0.231267	0.264633	0.547494	0.473947	0.978886	0.226891	0.484184	0.321824	0.69201	1.48072	0.847899	1.7775	0.938943	1.95544	0.826284	0.084846	0.18161	0.562439	1.20789	0.562439	1.89859	0.403241	1.43764	3.18756	2.49914	5.28925	1.79295	3.86846	1.90991
NCU07454	CM002236	-	570732	573135	6.42343	7.35017	15.2066	4.57427	9.44766	12.4485	26.5651	8.12432	3.43229	7.34423	3.37649	7.07833	3.00057	6.24898	3.26979	2.42942	5.20009	3.62203	7.77862	3.62203	4.81703	3.22449	0.817373	1.81229	1.13054	2.39272	1.06118	2.2896	1.00303
NCU07453	CM002236	+	574311	576289	33.1879	37.976	78.5679	44.4449	91.796	52.6527	112.361	45.0245	144.535	309.268	141.2	296.007	147.332	306.832	144.356	23.6223	50.5629	26.766	57.4823	26.766	56.7617	25.7181	7.58076	16.8082	13.015	27.5452	9.859	21.2718	10.1516
NCU07452	CM002236	-	576062	577864	40.2189	46.0215	95.213	39.5747	81.7373	37.454	79.9267	41.0167	1.92965	4.12894	2.24883	4.71435	0.560813	1.16795	1.57976	18.4579	39.5086	16.5591	35.562	16.5591	42.8165	17.192	6.70656	14.8699	5.17604	10.9547	6.85137	14.7825	6.24466
NCU07451	CM002236	-	578783	581444	75.3577	86.2298	178.399	83.8905	173.267	72.1096	153.882	80.7433	177.525	379.858	181.255	379.975	172.335	358.905	177.038	134.191	287.233	131.171	281.7	131.171	291.527	132.178	318.643	706.501	316.202	669.219	320.059	690.558	318.302
NCU07450	CM002236	+	582488	583595	0	0	0	0.551015	1.13806	0.725052	1.54726	0.425356	0	0	0.282874	0.593005	0.507133	1.05615	0.263336	0.703884	1.50664	0	0	0	0.618773	0.234628	0	0	0.479112	1.01401	0.672718	1.45145	0.383943
NCU07449	CM002236	+	584437	585580	0	0	0	0.346848	0.716377	0.365069	0.779056	0.237306	0	0	0	0	0	0	0	0	0	0.564995	1.21338	0.564995	0	0.376663	1.44678	3.20782	0.983188	2.08085	2.22572	4.8022	1.55189
NCU07448	CM002236	+	587090	588592	0.397351	0.454678	0.940676	0	0	0	0	0.151559	0	0	0	0	0	0	0	0	0	0.130607	0.28049	0.130607	0	0.0870713	0	0	0	0	0.267305	0.576736	0.0891017
NCU07447	CM002236	-	593883	596976	6.67736	7.64072	15.8078	8.85432	18.2876	9.51305	20.3008	8.66936	10.7588	23.0211	7.36357	15.4367	8.43071	17.5578	8.85103	10.0809	21.5779	8.11732	17.4326	8.11732	18.7547	8.77185	8.16734	18.1088	7.89365	16.7063	5.15847	11.1299	7.07316
NCU07446	CM002236	+	597623	600826	53.1696	72.2845	149.548	73.976	152.789	63.1263	134.711	69.7956	64.2986	137.583	55.3965	116.131	49.4458	102.976	56.3803	75.441	161.479	80.5492	172.986	80.5492	196.863	78.8465	69.2329	153.504	80.2831	169.913	81.3576	175.537	76.9579
NCU07445	CM002236	-	599620	602122	3.07151	3.51464	7.27139	3.04776	6.29482	2.29442	4.89628	2.95228	6.43679	13.7731	5.16341	10.8244	6.03454	12.5675	5.87825	3.06897	6.56904	2.90444	6.23754	2.90444	4.1764	2.95928	6.05501	13.4253	10.3259	21.854	7.58332	16.3618	7.98807
NCU07443	CM002236	+	608824	615081	10.8711	12.4395	25.7358	14.3551	29.649	14.9311	31.863	13.9086	12.1479	25.9935	13.0191	27.2927	13.2664	27.6286	12.8112	11.0294	23.6081	10.8684	23.3408	10.8684	21.218	10.9221	12.7396	28.2465	10.811	22.8806	11.2021	24.1696	11.5842
NCU07442	CM002236	+	615714	618210	33.8939	38.7838	80.2392	45.7263	94.4428	43.5687	92.9753	42.693	27.4679	58.7742	16.755	35.1244	17.0459	35.4997	20.4229	48.3157	103.418	52.2735	112.262	52.2735	120.706	50.9543	19.0583	42.2564	15.4431	32.6843	21.176	45.6893	18.5592
NCU07441	CM002236	+	620563	621595	19.8658	22.7319	47.0297	17.539	36.2249	18.6744	39.8511	19.6484	16.4572	35.2142	29.5711	61.9916	26.9791	56.1866	24.3358	0.661726	1.41641	0.439239	0.943303	0.439239	0	0.513401	17.5643	38.9439	39.6243	83.8618	40.5567	87.5051	32.5818
NCU07440	CM002236	-	621601	624990	4.79892	5.49127	11.3608	3.57588	7.3856	2.95611	6.30832	4.00775	7.86328	16.8254	6.3757	13.3658	6.29279	13.1053	6.84392	9.09345	19.4643	7.45723	16.015	7.45723	20.6136	8.00264	8.4028	18.6308	7.72623	16.352	9.76729	21.0739	8.63211
NCU07439	CM002236	+	625039	625986	169.778	194.273	401.928	181.35	374.559	212.179	452.788	195.934	151.17	323.466	243.027	509.471	225.365	469.345	206.521	247.456	529.671	252.819	542.951	252.819	571.356	251.031	310.696	688.881	331.623	701.856	378.335	816.294	340.218
NCU07438	CM002236	+	626352	629587	15.946	18.2465	37.75	18.7784	38.7847	20.9853	44.7825	19.3367	24.8641	53.2028	18.8984	39.6177	19.7518	41.1351	21.1714	15.6584	33.5163	16.6237	35.7007	16.6237	35.8561	16.3019	11.6743	25.8844	15.7453	33.3237	14.8035	31.9399	14.0743
NCU07437	CM002236	-	630033	632301	282.767	323.562	669.413	297.02	613.463	249.601	532.647	290.061	392.172	839.148	336.26	704.922	369.895	770.342	366.109	262.36	561.574	261.024	560.571	261.024	603.952	261.469	258.662	573.511	254.286	538.177	230.048	496.351	247.665
NCU07436	CM002236	+	632558	634077	3.43882	3.93495	8.14094	6.4881	13.4005	3.73706	7.97487	4.72004	3.61626	7.73787	2.50633	5.25418	5.34044	11.122	3.82101	7.49246	16.0374	3.52312	7.56621	3.52312	9.09026	4.84623	6.3217	14.0166	4.75957	10.0733	4.65415	10.0418	5.24514
NCU07435	CM002236	+	634194	636325	30.1184	34.4637	71.3013	36.7934	75.9928	33.6052	71.7132	34.9541	39.5046	84.5298	28.3417	59.4142	29.9458	62.365	32.5974	35.5942	76.1884	33.7026	72.3792	33.7026	84.0633	34.3331	19.8444	43.9993	13.9685	29.5632	15.6021	33.6631	16.4716
NCU07434	CM002236	+	636650	638312	0.634997	0.72661	1.50327	0	0	0.171487	0.365953	0.299366	0.433128	0.926784	0.502494	1.05341	0.636096	1.32473	0.523906	1.21263	2.5956	0.790075	1.69675	0.790075	2.50049	0.930926	105.732	234.43	120.812	255.691	97.1497	209.61	107.898
NCU07433	CM002236	-	638340	642524	0.123957	0.141841	0.293452	0	0	0.140522	0.299873	0.094121	0	0	0	0	0.069817	0.1454	0.0232723	0.150082	0.321247	0	0	0	0	0.0500273	0.077012	0.170752	0	0	0	0	0.0256707
NCU15601	CM002236	+	643277	643375	0	0	0	0	0	0	0	0	0	0	0	0	0	0	0	0	0	0	0	0	0	0	0	0	0	0	0	0	0
NCU07432	CM002236	-	644063	646234	38.6952	44.2779	91.6059	42.3001	87.3663	44.7885	95.5784	43.7889	28.983	62.0161	12.0219	25.2022	16.2825	33.9099	19.0958	19.9052	42.6064	19.9	42.7371	19.9	42.6832	19.9018	14.589	32.347	14.6028	30.9058	15.3562	33.1324	14.8493
NCU07430	CM002236	+	652513	655451	27.0994	31.0092	64.1543	36.7885	75.9827	33.795	72.1184	33.8642	46.8046	100.15	39.3092	82.4061	37.9311	78.9951	41.3483	24.9244	53.35	23.1347	49.6838	23.1347	50.7933	23.7313	23.6918	52.5298	21.5465	45.6016	22.0355	47.5437	22.4246
NCU07429	CM002236	-	658020	658981	0	0	0	0	0	0	0	0	0.275649	0.589817	0	0	0	0	0.091883	0	0	0	0	0	0	0	0	0	0	0	0	0	0
NCU07428	CM002236	-	661989	663664	7.83077	8.96054	18.5383	10.7809	22.2668	9.92948	21.1895	9.89031	15.1863	32.4947	16.1893	33.9386	18.1856	37.8733	16.5204	21.6666	46.3767	23.412	50.2794	23.412	54.8685	22.8302	22.9398	50.8626	15.855	33.5559	16.8921	36.4464	18.5623
NCU07427	CM002236	+	666139	666602	0	0	0	1.57985	3.26302	1.47539	3.14847	1.01841	1.6336	3.49548	0.647153	1.35666	0	0	0.76025	1.1543	2.47075	1.02817	2.20809	1.02817	0	1.07021	0.271558	0.602103	1.09126	2.30958	0	0	0.454274
NCU10006	CM002236	-	698409	700075	2.12203	2.42818	5.02362	1.39037	2.87165	2.09312	4.4667	1.97055	8.37785	17.9265	7.63386	16.0033	8.40828	17.511	8.14	0.942391	2.01716	1.8984	4.07698	1.8984	2.71749	1.57973	2.32117	5.14654	1.82165	3.85538	1.33028	2.87021	1.82437
NCU10007	CM002236	-	710761	713665	6.47741	7.82404	16.187	8.95431	18.4942	14.4837	30.9082	10.4207	17.5688	37.5927	17.6976	37.1005	14.5314	30.263	16.5992	52.7549	112.92	42.7489	91.807	42.7489	90.98	46.0843	232.681	515.904	288.158	609.865	300.653	648.688	273.83
NCU10008	CM002236	-	716981	719354	114.39	130.893	270.803	148.458	306.624	156.958	334.948	145.437	88.5104	189.39	65.9777	138.313	54.2799	113.043	69.5893	127.026	271.896	133.601	286.919	133.601	260.15	131.409	53.6817	119.024	62.8836	133.089	57.5652	124.203	58.0435
NCU09064	CM002236	-	720670	724628	1.81713	2.07929	4.3018	2.01159	4.15472	1.9926	4.25219	2.02782	1.18744	2.54081	1.28582	2.69555	0.966582	2.013	1.14661	0.165163	0.353527	0.300245	0.644803	0.300245	1.11938	0.255218	0.623955	1.38345	1.44798	3.06455	1.14046	2.46065	1.0708
NCU09065	CM002236	+	726288	730970	7.69153	8.80121	18.2087	6.35996	13.1358	6.87639	14.6742	7.34586	7.82322	16.7397	4.10701	8.60977	4.83482	10.069	5.58835	5.03029	10.7672	3.75773	8.07004	3.75773	10.4062	4.18191	5.49504	12.1837	5.8323	12.3436	4.98546	10.7566	5.4376
NCU09066	CM002236	-	739987	740998	0.84858	0.971008	2.0089	1.02605	2.11919	2.28754	4.88159	1.4282	2.50866	5.36789	1.09033	2.28572	1.70154	3.54362	1.76684	0.590551	1.26406	0	0	0	3.6631	0.19685	2.26514	5.02231	3.00793	6.36607	0	0	1.75769
NCU09068	CM002236	+	741884	746951	37.0836	42.4338	87.7906	39.501	81.585	44.5829	95.1396	42.1725	35.4358	75.8234	34.9526	73.2732	28.9077	60.2031	33.0987	41.5594	88.9566	45.2947	97.2742	45.2947	96.8848	44.0496	31.6764	70.2335	29.5917	62.6286	32.3716	69.8449	31.2132
NCU09069	CM002236	-	747758	750244	6.36828	8.02198	16.5965	8.29609	17.1347	8.66937	18.5004	8.32915	5.7098	12.2175	2.5944	5.43879	3.26325	6.79602	3.85582	7.99445	17.1119	5.28425	11.3484	5.28425	17.3504	6.18765	17.8634	39.607	21.4198	45.3335	21.4998	46.3878	20.261
NCU09070	CM002236	-	750264	752527	4.7078	5.38701	11.1451	3.45833	7.14281	4.4337	9.4615	4.42635	4.48008	9.58623	2.38875	5.00768	2.67934	5.57997	3.18272	3.82744	8.19252	4.32864	9.29613	4.32864	9.22573	4.16158	5.40532	11.9848	4.28611	9.07124	6.46859	13.9566	5.38667
NCU09071	CM002236	+	753028	756753	13.9035	15.9094	32.9148	14.7704	30.5067	15.367	32.7932	15.349	21.5907	46.1987	18.1389	38.0257	17.0743	35.5588	18.9347	18.7441	40.1211	17.7383	38.0946	17.7383	47.0297	18.0736	22.145	49.1003	17.3906	36.8059	17.1738	37.0542	18.9031
NCU09072	CM002236	+	758474	759986	0	0	0	0.248372	0.512986	0.142443	0.303973	0.130272	0.754784	1.61505	0.694232	1.45536	0.301917	0.628772	0.583644	0.855752	1.83171	0.570301	1.22477	0.570301	0	0.665451	0.274444	0.608503	0.253884	0.537327	0.133696	0.288462	0.220675
NCU10839	CM002236	-	761516	762264	0	0	0	0	0	0	0	0	0	0	0	0	0	0	0	0	0	0	0	0	0	0	0	0	0	0	0	0	0
NCU09073	CM002236	+	763687	765163	7.0998	8.12411	16.8078	5.75168	11.8795	7.77929	16.601	7.21836	4.72384	10.1078	5.35414	11.2242	5.48798	11.4292	5.18865	15.8758	33.9816	11.2993	24.2662	11.2993	45.3875	12.8248	18.9711	42.0631	22.2877	47.1703	18.9906	40.9741	20.0831
NCU09074	CM002236	-	764870	766051	0.008962	0.010255	0.021216	0.016661	0.034411	0	0	0.008972	0.003946	0.008444	0.000888	0.001862	0	0	0.00161133	0.017237	0.036895	0.074904	0.160862	0.074904	0.071254	0.0556817	0.064012	0.141928	1.50053	3.17577	0.082399	0.177783	0.548982
NCU09075	CM002236	-	766238	767152	0.295082	0.337655	0.698568	0	0	0.156417	0.333793	0.164691	0.344319	0.736753	0.420775	0.882096	0.314346	0.654656	0.359813	0.824156	1.76408	0	0	0	0	0.274719	0.335436	0.743734	3.28464	6.95171	2.48648	5.36483	2.03552
NCU09076	CM002236	-	767193	770372	91.2518	104.417	216.026	116.66	240.948	98.3401	209.857	106.472	112.732	241.217	93.3028	195.596	87.6613	182.563	97.8986	88.0835	188.54	74.4023	159.785	74.4023	151.716	78.9627	77.2379	171.253	70.6107	149.442	74.9022	161.609	74.2503
NCU09077	CM002236	+	770678	772001	6.70803	7.67583	15.8804	5.95206	12.2933	5.96426	12.7277	6.53071	10.6632	22.8165	8.1261	17.0352	5.4345	11.3179	8.07459	11.6473	24.9307	8.78302	18.8623	8.78302	24.188	9.73778	20.3325	45.0815	19.5194	41.3113	17.6796	38.1455	19.1771
NCU09078	CM002236	-	771965	773374	3.00186	3.43495	7.10651	5.67663	11.7245	5.55626	11.857	4.88928	9.27091	19.8374	5.99362	12.5648	4.61118	9.60321	6.62523	2.65771	5.68875	5.18857	11.1429	5.18857	6.37586	4.34495	7.50025	16.6297	4.10777	8.69378	3.98031	8.58791	5.19611
NCU09079	CM002236	-	774193	780044	53.5745	65.4757	135.462	60.562	125.084	68.6537	146.507	64.8971	56.2295	120.317	45.9684	96.3662	52.4654	109.264	51.5544	54.1487	115.904	50.7532	108.997	50.7532	127.694	51.885	29.8712	66.2309	29.9934	63.4788	28.7302	61.9881	29.5316
NCU09080	CM002236	-	791939	792235	0	0	0	0	0	0.171339	0.365636	0.057113	0	0	0.858082	1.79885	0	0	0.286027	0	0	0	0	0	0	0	0	0	0	0	0	0	0
NCU09081	CM002236	+	793682	794386	0	0	0	0	0	0.812037	1.73288	0.270679	0.483682	1.03496	0.572488	1.20014	1.06831	2.22485	0.708159	0	0	0	0	0	0	0	0.759449	1.68386	0	0	0	0	0.25315
NCU09082	CM002236	-	798219	798824	0	0	0	0	0	0	0	0	0	0	0	0	0.248185	0.516868	0.0827283	0	0	0	0	0	0	0	0	0	0	0	0	0	0
NCU09084	CM002236	+	804397	805159	0	0	0	0	0	0	0	0	0	0	0	0	0	0	0	0	0	0	0	0	0	0	0.606269	1.34423	0	0	0	0	0.20209
NCU14002	CM002236	-	805926	806591	1.2567	1.43801	2.97508	0.652901	1.3485	1.53744	3.28088	1.20945	5.63546	12.0584	4.53017	9.49686	2.44485	5.09163	4.20349	7.72211	16.5289	8.4468	18.1402	8.4468	20.6487	8.20524	19.8867	44.0931	23.9679	50.7264	17.4804	37.7156	20.445
NCU09085	CM002236	+	808582	811110	6.1474	7.03431	14.5532	8.77246	18.1186	8.01917	17.1129	7.94198	25.0399	53.579	20.5589	43.0988	25.4259	52.9519	23.6749	30.5735	65.4416	30.6049	65.7265	30.6049	66.9538	30.5944	65.2022	144.568	73.5554	155.675	82.868	178.796	73.8752
NCU16318	CM002236	+	810666	812203	15.364	17.5806	36.3721	12.961	26.7696	14.6252	31.21	15.0556	33.9149	72.5693	42.219	88.506	48.4488	100.899	41.5276	40.9708	87.6968	41.5568	89.2469	41.5568	107.164	41.3615	92.0178	204.024	107.861	228.279	98.5513	212.634	99.4767
NCU09087	CM002236	-	815349	818956	0.208816	0.238943	0.494344	0.294428	0.608109	0.283089	0.604111	0.272153	0.424166	0.907607	1.08605	2.27675	1.65286	3.44224	1.05436	0.477679	1.02246	0.358417	0.769731	0.358417	0.348849	0.398171	7.65502	16.9729	5.71415	12.0936	4.33779	9.3592	5.90232
NCU09088	CM002236	-	819221	821372	11.8081	13.5117	27.9541	14.1681	29.2628	18.0912	38.6065	15.257	37.384	79.9922	27.5091	57.669	23.6169	49.1845	29.5034	15.0223	32.1547	15.0509	32.3231	15.0509	24.3083	15.0414	16.0725	35.6362	15.9131	33.6789	13.5907	29.3232	15.1921
NCU09089	CM002236	+	821652	823194	1910.11	2231.31	4616.31	2259.71	4667.19	2044.08	4362.06	2178.37	2749.06	5882.29	2618.31	5488.9	2664.77	5549.63	2677.38	1683.34	3603.14	1736.31	3728.87	1736.31	3753.59	1718.65	1366.47	3029.77	1372.36	2904.49	1332.27	2874.5	1357.03
NCU09090	CM002236	-	823210	826355	22.6682	25.963	53.7143	28.3274	58.5072	23.6868	50.5474	25.9924	7.73703	16.5553	6.83003	14.3182	6.87453	14.3169	7.1472	41.9213	89.7313	38.0131	81.6365	38.0131	95.5859	39.3159	19.095	42.3378	17.9872	38.0686	19.0094	41.0147	18.6972
NCU09091	CM002236	-	826647	829000	16.7358	19.1504	39.6199	19.602	40.4858	13.6987	29.233	17.4837	31.6448	67.7117	20.1917	42.3289	30.587	63.7002	27.4745	14.7131	31.493	12.3364	26.4935	12.3364	27.7028	13.1286	21.4732	47.6108	20.2466	42.8504	19.3311	41.7088	20.3503
NCU09092	CM002236	+	829269	831784	4.62174	5.28853	10.9414	3.48645	7.20089	4.94506	10.5527	4.57335	6.14874	13.1567	5.63449	11.8119	4.29552	8.94582	5.35958	3.85257	8.24631	1.59646	3.42854	1.59646	8.06575	2.3485	7.19872	15.9611	8.09081	17.1236	9.98892	21.5521	8.42615
NCU09093	CM002236	-	831803	834075	0.871255	0.996954	2.06258	0.582333	1.20275	1.23735	2.6405	0.938879	2.03558	4.35561	1.3365	2.80178	1.06429	2.21648	1.47879	0.76917	1.64639	0.708349	1.52124	0.708349	1.42256	0.728623	1.62964	3.61326	1.68142	3.5586	1.62699	3.5104	1.64602
NCU09094	CM002236	-	836279	837803	4.5178	5.31354	10.9931	6.56173	13.5525	7.58896	16.1948	6.48808	33.118	70.864	23.73	49.7467	31.6667	65.9488	29.5049	8.11877	17.378	6.43774	13.8256	6.43774	20.6177	6.99809	13.992	31.0234	19.5078	41.2867	15.9419	34.3961	16.4805
NCU09095	CM002236	+	837953	839866	11.7199	13.4107	27.7453	18.313	37.8235	12.4405	26.548	14.7214	36.7928	78.7271	31.4125	65.8519	31.4314	65.4589	33.2122	12.2162	26.1485	12.4056	26.642	12.4056	34.4298	12.3425	21.2563	47.1298	21.5115	45.5275	22.6938	48.9642	21.8205
NCU09096	CM002236	+	841866	843028	1.3084	1.49717	3.09746	0.736417	1.52099	0.55234	1.17869	0.928641	0	0	0	0	0	0	0	0.732569	1.56804	0	0	0	1.81171	0.24419	3.094	6.86007	0.815597	1.72615	0.955225	2.06099	1.62161
NCU09097	CM002236	+	843475	847155	21.1481	24.1992	50.0652	22.8984	47.2942	25.9221	55.3177	24.3399	4.04326	8.65154	6.61196	13.861	4.01516	8.36196	4.89013	29.1035	62.2953	29.1541	62.611	29.1541	60.12	29.1373	11.8394	26.2505	20.3872	43.148	26.0935	56.2992	19.44
NCU15007	CM002236	+	847426	847497	0	0	0	0	0	0	0	0	0	0	0	0	0	0	0	0	0	0	0	0	0	0	0	0	0	0	1.06514	2.29814	0.355046
NCU09098	CM002236	-	847805	849962	5.99752	6.8628	14.1983	8.92329	18.4301	8.66691	18.4951	8.151	2.27668	4.87151	0.598431	1.25453	0.887736	1.84879	1.25428	6.65611	14.2472	7.98024	17.1383	7.98024	11.404	7.53887	5.31275	11.7795	5.08469	10.7614	4.59424	9.91252	4.99722
NCU09099	CM002236	+	851718	853021	0.103528	0.118464	0.245089	0	0	0	0	0.039488	0	0	0	0	0	0	0	0.641687	1.37351	0.753616	1.61845	0.753616	1.79811	0.716306	0.650321	1.4419	0	0	0.146513	0.316115	0.265611
NCU09100	CM002236	-	853664	855156	6.99732	8.00685	16.5652	7.55851	15.6113	7.00146	14.9411	7.52227	19.3903	41.4902	8.40664	17.6233	11.6268	24.2139	13.1412	5.03272	10.7724	7.95222	17.0781	7.95222	14.8587	6.97905	9.02181	20.0033	8.68406	18.3792	9.47933	20.4526	9.06173
NCU09101	CM002236	+	855455	858451	30.3772	34.7599	71.9141	31.2535	64.5508	32.9531	70.3218	32.9888	47.4544	101.54	44.5321	93.3551	49.2129	102.491	47.0665	38.7704	82.9869	39.5786	84.9985	39.5786	83.2028	39.3092	48.1144	106.68	34.9193	73.9042	40.7013	87.817	41.245
NCU09102	CM002236	+	858636	860920	2.18031	2.49487	5.16159	2.29762	4.74548	3.01763	6.4396	2.60337	1.04949	2.24565	0.390122	0.817836	0.628914	1.30977	0.68951	7.74613	16.5804	6.01296	12.9133	6.01296	15.4759	6.59068	9.18607	20.3675	10.0235	21.214	7.87124	16.983	9.02694
NCU09103	CM002236	-	861000	863156	0.155729	0.178197	0.368668	0.282517	0.583507	0.456376	0.973903	0.305697	0.506429	1.08363	0.396631	0.831481	0.415923	0.866199	0.439661	0	0	0.240775	0.517085	0.240775	0.521632	0.160517	0.723275	1.60366	0.347444	0.73534	0	0	0.356906
NCU09104	CM002236	-	863464	872329	8.50513	9.73219	20.1348	9.80588	20.253	8.06525	17.2112	9.20111	9.46387	20.2503	5.88307	12.333	7.06837	14.7206	7.47177	6.90312	14.7759	6.72644	14.4456	6.72644	17.16	6.78533	5.30104	11.7536	5.68626	12.0346	6.29862	13.5899	5.76197
NCU16320	CM002236	-	926376	927148	0.424762	0.486044	1.00557	0	0	2.01935	4.30929	0.835132	1.49852	3.20645	0	0	0.667578	1.3903	0.722033	0.636238	1.36185	1.50695	3.23631	1.50695	2.28777	1.21671	1.05475	2.33861	1.28601	2.72173	3.34181	7.21027	1.89419
NCU02187	CM002236	-	928570	930752	72.4393	82.8904	171.49	89.2739	184.386	89.1724	190.293	87.1122	131.761	281.936	125.266	262.602	129.758	270.234	128.929	103.148	220.785	95.1018	204.239	95.1018	206.648	97.7839	113.509	251.674	96.1578	203.511	96.2563	207.682	101.974
NCU14003	CM002236	+	937130	938177	0.988994	1.13168	2.34131	0.152292	0.314542	0.292726	0.624676	0.525566	0.258402	0.552915	0.384652	0.806369	0.464151	0.966638	0.369068	1.97696	4.23162	2.61461	5.61511	2.61461	4.5502	2.40206	1.32848	2.94553	1.07158	2.26792	0.308848	0.666369	0.902969
NCU02184	CM002236	+	937786	943577	35.0436	40.0995	82.9611	31.1546	64.3465	30.3234	64.71	33.8592	1.43306	3.06638	0.849995	1.78189	0.566545	1.17988	0.949866	118.874	254.447	108.307	232.598	108.307	210.642	111.829	87.5362	194.087	46.5912	98.6068	49.1808	106.112	61.1027
NCU02183	CM002236	-	951198	951623	0	0	0	0	0	0	0	0	0	0	0	0	0	0	0	0	0	0	0	0	0	0	0	0	0	0	0	0	0
NCU02182	CM002236	+	952310	955257	12.4369	14.2312	29.4427	12.4242	25.6609	12.8262	27.3711	13.1606	9.92033	21.227	7.71767	16.179	7.78908	16.2215	8.47569	10.3227	22.0954	9.85511	21.1647	9.85511	22.9276	10.011	8.00136	17.7408	9.45429	20.0093	7.48342	16.1462	8.31302
NCU02181	CM002236	+	955540	957970	1687.54	1931.01	3995.03	1842.52	3805.54	1647.88	3516.57	1807.14	1382.35	2957.88	1065.14	2232.92	1215.79	2531.99	1221.09	1288.91	2758.86	1280.69	2750.39	1280.69	2788.53	1283.43	724.905	1607.27	769.799	1629.22	708.938	1529.6	734.547
NCU14004	CM002236	+	960340	961628	2.44375	2.79632	5.78527	2.07733	4.29049	3.71426	7.92621	2.86264	11.4703	24.5434	23.7975	49.8881	25.2842	52.6567	20.184	5.65704	12.1087	3.70277	7.95203	3.70277	12.7165	4.3542	4.20396	9.3211	3.38917	7.17292	5.58633	12.053	4.39315
NCU02179	CM002236	+	965259	968393	8.11531	9.28613	19.2119	6.60686	13.6458	7.56158	16.1364	7.81819	15.6945	33.5821	52.9148	110.928	48.4263	100.852	39.0119	8.21092	17.5752	8.169	17.5436	8.169	16.8778	8.18297	5.29064	11.7305	8.04396	17.0244	6.82581	14.7274	6.72014
NCU02178	CM002236	+	969499	974473	0	0	0	0	0	0	0	0	0	0	0.174845	0.366537	0	0	0.0582817	0	0	0	0	0	0	0	0	0	0.053046	0.112268	0	0	0.017682
NCU16321	CM002236	-	974675	976129	0	0	0	0	0	0	0	0	0	0	0	0	0	0	0	0	0	0	0	0	0	0	0.222021	0.492268	0	0	0	0	0.074007
NCU02177	CM002236	-	977122	978622	9.22518	10.5561	21.8394	11.7926	24.3563	11.7825	25.1439	11.3771	23.3712	50.0083	20.8882	43.7891	23.1375	48.1859	22.4656	8.80106	18.8384	7.94084	17.0536	7.94084	14.8608	8.22758	9.35164	20.7346	10.369	21.9453	10.0267	21.6335	9.91579
NCU02176	CM002236	+	978695	980576	8.31511	9.51476	19.6849	12.3937	25.5978	6.81656	14.5465	9.575	12.1672	26.0347	10.4697	21.9482	12.236	25.4827	11.6243	8.2808	17.7248	6.81439	14.6345	6.81439	16.8184	7.30319	7.40929	16.428	7.6758	16.2453	7.38606	15.9361	7.49038
NCU15008	CM002236	-	980460	980551	0	0	0	0	0	0	0	0	0	0	0	0	0	0	0	0	0	0	0	0	0	0	0	0	0	0	0	0	0
NCU16323	CM002236	-	980957	982105	5.40781	6.18801	12.8023	4.95138	10.2265	8.6756	18.5137	6.605	3.08069	6.5919	5.35263	11.221	3.99424	8.31838	4.14252	10.8181	23.1559	12.0976	25.9807	12.0976	32.6736	11.6711	11.2184	24.8735	5.56712	11.7824	5.52037	11.9107	7.43528
NCU02175	CM002236	+	983862	987884	22.8017	26.0914	53.98	27.5628	56.9279	26.5857	56.7338	26.7466	14.3104	30.6206	12.6651	26.5505	15.768	32.8384	14.2478	23.3389	49.9562	21.2282	45.5894	21.2282	45.1742	21.9318	11.2903	25.0331	10.3664	21.9398	8.94138	19.2919	10.1994
NCU15009	CM002236	+	988181	988251	0	0	0	0	0	0	0	0	0	0	0	0	0	0	0	0	0	0	0	0	0	0	0	0	0	0	0	0	0
NCU16325	CM002236	+	988544	989478	1.16043	1.32785	2.74716	0.783574	1.61839	0	0	0.703807	0.713547	1.52681	0.31585	0.662135	0.434089	0.904032	0.487829	1.32363	2.83318	1.70388	3.65922	1.70388	3.13211	1.57713	3.76649	8.35112	4.46225	9.44403	3.45928	7.46374	3.89601
NCU02174	CM002236	+	991777	993756	6.42242	7.349	15.2042	4.07728	8.42117	5.00693	10.6848	5.47774	0.663114	1.41889	2.68945	5.63805	1.44763	3.01483	1.60007	10.2343	21.9063	13.3065	28.577	13.3065	22.7355	12.2825	20.5834	45.6378	15.5601	32.9318	16.3533	35.2837	17.4989
NCU02173	CM002236	+	996277	1000626	5.3114	6.07769	12.574	6.62468	13.6826	6.40142	13.6606	6.36793	6.82726	14.6086	4.32454	9.06579	5.50701	11.4689	5.55294	7.56344	16.1893	5.92689	12.7285	5.92689	17.2994	6.47241	6.91841	15.3396	4.53559	9.59924	5.58514	12.0505	5.67971
NCU15010	CM002236	-	1002284	1002378	0	0	0	0	0	0	0	0	0	0	0	0	0	0	0	0	0	0	0	0	0	0	0	0	0	0	0	0	0
NCU02172	CM002236	-	1002515	1006983	15.3167	17.5265	36.2603	19.1092	39.468	17.5632	37.4797	18.0663	14.8919	31.8648	11.9215	24.9917	12.7018	26.4527	13.1717	16.617	35.5681	11.6367	24.9908	11.6367	29.8094	13.2968	16.3813	36.3209	15.0628	31.8793	13.5209	29.1726	14.9883
NCU02171	CM002236	+	1008855	1010430	0.517544	0.592212	1.22522	0.315781	0.652211	0.857118	1.82909	0.58837	0	0	0	0	0	0	0	0.327768	0.701577	0.656649	1.41021	0.656649	1.22428	0.547022	0.503562	1.11651	0	0	0	0	0.167854
NCU02170	CM002236	-	1014237	1016969	2.90889	3.32856	6.8864	3.33026	6.87828	3.39474	7.24435	3.35118	3.15517	6.75125	3.26821	6.85134	3.64721	7.59566	3.35686	3.29284	7.04823	2.15239	4.62245	2.15239	3.98765	2.53254	2.04742	4.53957	5.17933	10.9617	2.77461	5.9865	3.33379
NCU02169	CM002236	-	1016977	1018546	12.14	13.8915	28.7399	12.5127	25.8436	12.4993	26.6733	12.9678	12.1055	25.9026	14.1982	29.7646	17.2496	35.924	14.5178	6.30369	13.4929	5.88067	12.6293	5.88067	18.2175	6.02168	10.2118	22.6418	11.4912	24.3202	10.7699	23.2371	10.8243
NCU02168	CM002236	+	1019425	1021505	3.10334	3.55107	7.34675	4.46233	9.21646	5.33173	11.3779	4.44838	5.98761	12.812	10.1612	21.3014	8.91924	18.5752	8.35601	4.63652	9.92434	5.03312	10.8091	5.03312	8.86057	4.90092	8.0948	17.9479	7.051	14.9229	4.61947	9.96695	6.58842
NCU02167	CM002236	-	1022195	1024977	32.4464	37.1275	76.8125	26.8805	55.5188	34.5381	73.7041	32.8487	40.4784	86.6135	21.6423	45.3701	24.4979	51.0191	28.8729	17.7796	38.0568	18.6286	40.0064	18.6286	42.3051	18.3456	12.6259	27.9944	11.4566	24.2469	11.4713	24.7504	11.8513
NCU16327	CM002236	+	1031190	1031840	0.527778	0.603922	1.24944	0	0	0	0	0.201307	0	0	0.670207	1.40499	0	0	0.223402	1.06753	2.28502	1.08936	2.33949	1.08936	0	1.08208	0.677966	1.5032	0	0	2.16985	4.68165	0.94927
NCU02165	CM002236	+	1033949	1037601	1.4212	1.62624	3.3645	1.42812	2.94963	2.3016	4.91159	1.78532	2.69026	5.75646	1.99809	4.18871	2.35076	4.89567	2.34637	1.51003	3.23218	1.55445	3.3383	1.55445	3.43371	1.53964	4.83695	10.7246	4.06865	8.61099	4.43525	9.56948	4.44695
NCU02164	CM002236	+	1038405	1040827	43.3742	49.6319	102.683	59.4971	122.885	60.3298	128.743	56.4863	47.7608	102.196	37.4959	78.6048	38.6071	80.403	41.2879	30.5833	65.4627	35.3564	75.9309	35.3564	79.1469	33.7654	46.396	102.87	40.793	86.3353	36.8879	79.5892	41.3589
NCU02163	CM002236	-	1040528	1042071	1.08712	1.24397	2.57362	0.214824	0.443695	1.22219	2.60814	0.893659	2.70959	5.79784	3.57522	7.49494	2.04101	4.2506	2.77528	0.356002	0.762012	0.167292	0.359274	0.167292	0.589899	0.230195	0.425443	0.943299	0.315573	0.667888	0.377111	0.813654	0.372709
NCU02162	CM002236	+	1042247	1045920	27.4596	31.4213	65.007	25.5303	52.73	24.1164	51.4642	27.0226	25.727	55.0493	16.0012	33.5443	17.3793	36.194	19.7025	22.1744	47.4636	23.3525	50.1516	23.3525	50.9836	22.9598	20.7201	45.9409	18.7358	39.6528	18.4305	39.7655	19.2954
NCU02161	CM002236	-	1043585	1046396	9.39649	10.7522	22.245	9.50449	19.6305	8.87974	18.9493	9.71213	6.64593	14.2206	4.90637	10.2855	5.87683	12.239	5.80971	11.4236	24.4518	7.39688	15.8854	7.39688	20.2313	8.73911	11.1126	24.639	8.66044	18.3292	6.49082	14.0046	8.75462
NCU02160	CM002236	+	1048323	1050458	108.038	123.625	255.765	106.455	219.871	95.4803	203.754	108.52	93.19	199.403	83.3481	174.727	83.7827	174.485	86.7736	133.534	285.826	132.378	284.292	132.378	331.151	132.763	138.853	307.866	107.682	227.901	108.544	234.195	118.36
NCU02159	CM002236	-	1050815	1052780	17.2178	19.7019	40.7608	19.9057	41.1132	15.7138	33.5332	18.4405	13.4619	28.805	9.39352	19.6922	10.6126	22.1018	11.156	13.9433	29.8452	10.1764	21.8547	10.1764	22.2633	11.432	16.4826	36.5456	14.0198	29.672	15.4765	33.3921	15.3263
NCU02158	CM002236	-	1053693	1056629	3.84132	5.02538	10.3969	3.39898	7.02023	3.9806	8.49458	4.13499	6.14226	13.1429	2.79453	5.85834	4.97278	10.3563	4.63653	4.25835	9.11488	4.53784	9.74539	4.53784	9.12585	4.44467	6.24299	13.8421	6.44185	13.6337	6.4158	13.8427	6.36688
NCU02157	CM002236	+	1056828	1058196	30.1895	34.545	71.4696	28.0138	57.8594	32.3743	69.0866	31.6444	36.3717	77.8261	26.3512	55.2416	22.1689	46.1689	28.2973	50.6355	108.384	53.7064	115.339	53.7064	121.413	52.6828	18.2157	40.3881	18.8705	39.9379	16.4939	35.5872	17.86
NCU02156	CM002236	-	1058025	1059163	53.2384	60.9193	126.035	48.77	100.729	54.0364	115.313	54.5752	77.8675	166.617	78.8489	165.296	69.7615	145.285	75.4927	44.7223	95.7268	35.6352	76.5295	35.6352	86.8288	38.6642	51.3879	113.938	67.3896	142.625	72.944	157.384	63.9072
NCU02155	CM002236	-	1059592	1061748	16.2771	18.6254	38.5338	20.3697	42.0714	18.9315	40.3997	19.3089	19.2036	41.0908	13.8664	29.069	16.1507	33.6353	16.4069	17.8494	38.2062	12.9802	27.8761	12.9802	28.5489	14.6033	17.4859	38.7701	14.7318	31.1788	12.1342	26.1806	14.784
NCU16328	CM002236	+	1062038	1063387	10.8758	12.4449	25.7471	10.1729	21.0111	11.3915	24.3094	11.3365	15.1312	32.3768	10.9778	23.0134	10.6208	22.1188	12.2433	8.71935	18.6635	9.46186	20.3202	9.46186	18.0617	9.21436	22.2848	49.4103	14.2134	30.0817	14.5377	31.3666	17.012
NCU16329	CM002236	+	1063534	1064640	53.2719	60.9576	126.114	71.4839	147.642	59.3948	126.748	63.9454	58.3907	124.941	50.6568	106.195	46.415	96.6637	51.8208	73.7443	157.848	62.7287	134.715	62.7287	172.336	66.4006	51.696	114.621	55.774	118.042	67.3024	145.212	58.2575
NCU02153	CM002236	-	1064556	1067144	9.86988	11.2938	23.3656	12.5519	25.9246	11.2625	24.0342	11.7028	21.7215	46.4785	21.3235	44.7016	23.1417	48.1948	22.0622	16.5675	35.4623	17.5967	37.7904	17.5967	35.3693	17.2536	13.161	29.1808	15.4059	32.6054	15.7664	34.0176	14.7778
NCU02152	CM002236	-	1067739	1071303	14.9157	19.2877	39.9039	16.6738	34.4379	16.7495	35.7433	17.5703	20.5987	44.0759	11.537	24.1856	13.2355	27.5641	15.1237	15.0109	32.1305	15.8169	33.9682	15.8169	43.8851	15.5483	13.0073	28.84	10.6121	22.4597	9.90258	21.3658	11.174
NCU02151	CM002236	-	1071693	1074448	9.85356	11.2752	23.327	17.0841	35.2853	14.3785	30.6837	14.2459	14.0176	29.9941	12.3621	25.9153	11.4419	23.8289	12.6072	11.8063	25.2711	11.9562	25.6769	11.9562	32.2472	11.9062	23.1831	51.402	20.6094	43.6182	21.5743	46.5486	21.7889
NCU02150	CM002236	-	1074708	1077243	2.75276	3.55504	7.35497	2.53042	5.22631	4.3643	9.31338	3.48325	2.00052	4.2806	2.19608	4.60378	1.1329	2.35936	1.7765	6.46592	13.8401	5.92812	12.7312	5.92812	16.858	6.10739	7.09708	15.7358	5.54306	11.7315	5.2082	11.2372	5.94945
NCU02149	CM002236	-	1077394	1078727	26.0367	29.7932	61.6385	28.8055	59.4946	27.1941	58.0321	28.5976	39.5031	84.5265	26.8727	56.3348	29.8331	62.1302	32.0696	36.7622	78.6885	41.4389	88.9936	41.4389	77.224	39.88	46.8212	103.813	36.3379	76.9064	40.7381	87.8965	41.2991
NCU02148	CM002236	+	1078879	1082251	12.2153	13.9776	28.918	13.1272	27.1128	13.9932	29.8613	13.6993	20.279	43.3919	14.3004	29.9788	12.2119	25.4324	15.5971	16.0376	34.3279	15.817	33.9683	15.817	26.0899	15.8905	36.216	80.2986	28.9756	61.3247	30.0977	64.9388	31.7631
NCU16330	CM002236	-	1082255	1083421	2.83548	3.24457	6.71263	1.27096	2.62504	3.59998	7.68234	2.70517	17.9173	38.3385	19.2376	40.3288	19.3939	40.3896	18.8496	4.68742	10.0333	4.21859	9.05977	4.21859	10.4965	4.37486	12.7524	28.2749	9.20563	19.483	9.37754	20.233	10.4452
NCU02147	CM002236	+	1084078	1086418	9.35412	10.7037	22.1446	11.2365	23.2077	8.84357	18.8721	10.2612	181.158	387.632	256.942	538.642	253.216	527.347	230.439	14.372	30.7628	17.3919	37.3506	17.3919	35.4483	16.3853	100.058	221.851	100.408	212.507	101.249	218.454	100.572
NCU02146	CM002236	+	1087390	1089342	0	0	0	0	0	0	0	0	0.184097	0.393921	0	0	0	0	0.0613657	0.168719	0.361137	0.40317	0.865841	0.40317	0	0.32502	5.5307	12.2628	8.55916	18.1148	7.18902	15.511	7.09296
NCU02145	CM002236	+	1090819	1091136	0.962264	1.10109	2.27803	0	0	0	0	0.367031	0.182605	0.390727	0.61568	1.29069	0	0	0.266095	0	0	0	0	0	0	0	0	0	0	0	1.2862	2.77511	0.428734
NCU10687	CM002236	+	1094589	1097657	11.8428	13.5513	28.0361	12.6556	26.1388	13.4131	28.6234	13.2067	10.8576	23.2324	9.2273	19.3437	6.0843	12.6711	8.72306	22.0216	47.1366	20.2122	43.4075	20.2122	40.9023	20.8154	28.2012	62.5282	23.1343	48.962	23.2481	50.1601	24.8612
NCU02144	CM002236	+	1100620	1101246	0	0	0	0	0	0	0	0	0	0	0	0	0	0	0	0	0	0	0	0	1.63631	0	0	0	0.437986	0.926966	0	0	0.145995
NCU02143	CM002236	+	1104931	1105465	0	0	0	0	0	0	0	0	0	0	0	0	0	0	0	0	0	0	0	0	0	0	0	0	0	0	0	0	0
NCU02142	CM002236	+	1106804	1109214	12.5587	14.3706	29.7311	17.1891	35.5023	15.845	33.8132	15.8016	12.8549	27.5061	14.6846	30.7842	16.3024	33.9513	14.614	10.6532	22.8028	8.73859	18.7669	8.73859	18.2091	9.37679	34.649	76.8243	67.8845	143.673	50.7501	109.498	51.0945
NCU02139	CM002236	-	1116622	1119823	31.5784	36.1343	74.7577	34.9115	72.106	31.8095	67.8814	34.2851	22.3542	47.8322	31.146	65.2931	26.2517	54.6717	26.5839	29.6893	63.5492	29.3793	63.0946	29.3793	68.037	29.4827	35.0081	77.6207	30.0703	63.6415	24.4959	52.8522	29.8581
NCU02138	CM002236	-	1120540	1123500	60.3396	69.045	142.846	89.7312	185.33	78.1281	166.725	78.9681	321.563	688.062	402.955	844.738	418.136	870.808	380.885	12.2017	26.1173	16.6041	35.6588	16.6041	34.0075	15.1366	61.8138	137.055	73.7377	156.061	72.0832	155.527	69.2116
NCU02137	CM002236	+	1124282	1127129	15.1708	17.3596	35.9149	16.2899	33.6451	16.6442	35.5187	16.7646	10.4815	22.4276	10.6082	22.2386	9.1036	18.9591	10.0644	10.3613	22.1781	7.37786	15.8446	7.37786	13.4228	8.37235	6.21918	13.7893	6.56753	13.8997	5.2139	11.2495	6.0002
NCU02136	CM002236	-	1126296	1129113	238.216	272.585	563.946	284.076	586.728	273.579	583.817	276.747	341.27	730.23	353.651	741.378	343.577	715.531	346.166	456.641	977.428	480.265	1031.41	480.265	948.425	472.39	820.13	1818.41	845.879	1790.24	853.77	1842.09	839.926
NCU02134	CM002236	-	1130487	1134042	65.7087	75.1887	155.557	71.353	147.372	69.4583	148.224	72	26.2902	56.2542	25.7343	53.9483	26.2833	54.7376	26.1026	82.7685	177.164	77.1702	165.73	77.1702	166.907	79.0363	40.7913	90.4431	43.0034	91.0136	44.7247	96.4978	42.8398
NCU02133	CM002236	-	1135057	1136630	269.021	307.834	636.872	318.795	658.436	318.566	679.819	315.065	171.459	366.878	164.307	344.446	151.742	316.017	162.503	367.696	787.043	393.414	844.89	393.414	776.633	384.841	240.971	534.285	231.116	489.14	270.344	583.295	247.477
NCU02132	CM002236	-	1138024	1138973	2.19595	2.51276	5.19861	2.19035	4.52393	2.40446	5.13111	2.36919	5.03659	10.777	4.04501	8.47979	4.61023	9.60125	4.56394	3.97575	8.50998	5.15182	11.064	5.15182	7.8271	4.7598	17.6888	39.22	28.2426	59.7733	29.3966	63.426	25.1093
NCU02131	CM002236	+	1139488	1145597	10.2228	11.7688	24.3482	11.7108	24.1874	11.9426	25.4855	11.8074	15.0222	32.1436	11.7669	24.6676	10.5757	22.025	12.4549	12.3518	26.4387	10.5119	22.5753	10.5119	23.4242	11.1252	14.199	31.4823	16.0825	34.0375	13.6354	29.4196	14.639
NCU02130	CM002236	-	1146409	1150161	4.10614	4.69855	9.72076	6.02585	12.4457	5.80841	12.3951	5.51094	12.137	25.97	11.133	23.3387	10.4968	21.8606	11.2556	7.61717	16.3043	5.30028	11.3828	5.30028	16.8094	6.07258	59.9227	132.862	56.6881	119.976	42.6947	92.1181	53.1019
NCU02129	CM002236	+	1149307	1150509	0	0	0	0	0	0	0	0	2.06945	4.42808	0	0	0.483407	1.00674	0.850951	0	0	0.240101	0.515637	0.240101	0.020746	0.160067	1.01039	2.24025	0.948152	2.00669	6.1519	13.2733	2.70348
NCU02128	CM002236	-	1153067	1155147	4.44144	5.14139	10.6369	7.67133	15.8443	6.5096	13.8914	6.44077	7.25765	15.5295	9.60153	20.1282	7.43577	15.4857	8.09831	1.82607	3.90865	2.52509	5.42284	2.52509	6.2366	2.29208	12.0556	26.7299	13.129	27.7866	12.0044	25.9007	12.3964
NCU02127	CM002236	-	1156535	1158645	7.67531	8.78265	18.1703	13.477	27.8352	10.8027	23.053	11.0208	162.333	347.351	141.928	297.532	147.989	308.201	150.75	9.64686	20.6488	7.56435	16.2451	7.56435	15.7607	8.25852	30.3272	67.2419	30.2303	63.9803	30.3674	65.5206	30.3083
NCU02126	CM002236	+	1159012	1160654	3.972	4.54506	9.40319	3.89699	8.0488	4.63941	9.90047	4.36048	106.237	227.321	94.758	198.647	91.512	190.582	97.5025	4.84409	10.3686	3.09535	6.64752	3.09535	10.8314	3.67826	32.4117	71.8637	35.9349	76.0535	24.6216	53.1234	30.9894
NCU02125	CM002236	+	1163363	1165206	0.714751	0.81787	1.69208	0.410261	0.84735	0.620918	1.32503	0.61635	0.182159	0.389773	0.22184	0.465056	0.30445	0.634045	0.23615	0.165791	0.35487	0.316939	0.680653	0.316939	1.21446	0.266556	1.65266	3.66431	1.35743	2.87291	1.576	3.40037	1.5287
NCU02124	CM002236	+	1165504	1167190	64.9329	87.6767	181.393	85.5907	176.778	90.7501	193.66	88.0058	12.5787	26.9151	6.88315	14.4295	4.14587	8.63417	7.86923	92.1315	197.205	82.4488	177.066	82.4488	186.888	85.6763	107.113	237.493	120.484	254.995	113.927	245.809	113.841
NCU15011	CM002236	+	1166908	1166989	0.003089	0.003535	0.007313	0.001072	0.002215	0.000799	0.001706	0.001802	0	0	1e-05	2.1e-05	0.00131	0.002729	0.00044	7.6e-05	0.000162	0.000683	0.001467	0.000683	0.004527	0.000480667	0.001875	0.004156	0.003946	0.008351	0.000374	0.000807	0.002065
NCU02123	CM002236	-	1167267	1169263	4.7301	5.41252	11.1979	7.93366	16.3861	7.40466	15.8015	6.91695	9.7286	20.8167	11.8037	24.7448	10.8107	22.5144	10.781	4.86594	10.4154	5.19573	11.1583	5.19573	13.2485	5.0858	5.24603	11.6316	8.12422	17.1943	10.2043	22.0168	7.85818
NCU02122	CM002236	+	1169721	1172483	17.9741	20.5673	42.5514	20.3923	42.118	22.6555	48.3468	21.205	5.00974	10.7196	1.96363	4.11647	3.12617	6.51055	3.36651	7.29584	15.6165	8.09994	17.3953	8.09994	19.1239	7.83191	9.21166	20.4243	7.26254	15.3706	4.43258	9.56373	6.96893
NCU02121	CM002236	-	1172476	1176506	8.66114	10.77	22.2819	13.0368	26.9261	9.72733	20.7581	11.1781	6.15181	13.1633	4.39968	9.2233	5.26504	10.9649	5.27217	8.58667	18.3795	8.07902	17.3504	8.07902	17.219	8.24823	7.06037	15.6544	4.16813	8.82154	3.83057	8.26483	5.01969
NCU10232	CM002236	+	1177734	1181278	17.7512	20.3123	42.0237	16.3764	33.8237	16.6268	35.4816	17.7718	25.5114	54.5878	20.2184	42.3849	21.2138	44.1798	22.3145	17.699	37.8843	18.2747	39.2465	18.2747	44.9128	18.0828	17.8401	39.5553	14.2337	30.1247	11.4977	24.8075	14.5239
NCU02120	CM002236	+	1187278	1193033	7.7229	8.83711	18.2829	8.59101	17.7438	9.09784	19.4147	8.84199	4.84512	10.3673	4.78543	10.032	5.9436	12.3781	5.19138	8.73574	18.6986	7.26929	15.6114	7.26929	19.0889	7.75811	6.91891	15.3407	9.36513	19.8206	8.33842	17.991	8.20748
NCU02119	CM002236	-	1193568	1197315	1.20806	1.38235	2.85993	1.50563	3.10971	2.64905	5.65305	1.84568	3.71304	7.94494	2.75882	5.78347	2.91797	6.07694	3.12994	2.53069	5.41687	2.70894	5.81768	2.70894	3.50433	2.64952	4.00044	8.86985	2.17752	4.60857	2.16996	4.6819	2.78264
NCU02118	CM002236	+	1197635	1199474	5.40217	6.18156	12.7889	3.59301	7.42098	3.14015	6.70106	4.30491	4.22323	9.03664	3.05961	6.41403	3.60286	7.5033	3.62857	4.20546	9.00166	4.21444	9.05087	4.21444	20.1874	4.21145	5.84687	12.9638	7.25987	15.365	5.50459	11.8767	6.20377
NCU02117	CM002236	+	1199893	1201414	15.0236	17.1912	35.5665	10.4041	21.4885	16.3594	34.9108	14.6515	3.6495	7.80901	7.65645	16.0507	4.50374	9.37947	5.2699	32.1475	68.8107	25.1885	54.0945	25.1885	64.8544	27.5082	32.7625	72.6417	41.02	86.8158	41.8601	90.3173	38.5476
NCU02116	CM002236	-	1201437	1202856	5.82563	6.66612	13.7914	8.62574	17.8155	7.72921	16.4941	7.67369	8.7015	18.619	5.2472	11	4.8549	10.1108	6.26787	7.85429	16.8119	6.1066	13.1145	6.1066	15.8656	6.68917	12.1841	27.0148	9.41883	19.9342	12.53	27.0347	11.3776
NCU02115	CM002236	+	1203257	1207192	9.06733	10.3755	21.4657	9.90672	20.4613	11.1952	23.8906	10.4925	9.35504	20.0174	7.25629	15.2118	6.74842	14.0542	7.78658	8.42023	18.0233	8.9745	19.2735	8.9745	17.8319	8.78974	5.59359	12.4022	5.09117	10.7751	5.02966	10.852	5.23814
NCU02114	CM002236	+	1232083	1237074	79.4996	90.9692	188.205	98.0095	202.428	99.2973	211.9	96.092	40.6322	86.9426	46.7923	98.0933	43.3633	90.3083	43.5959	101.442	217.134	104.246	223.876	104.246	218.217	103.311	86.8801	192.632	77.902	164.874	72.6527	156.755	79.1449
NCU16332	CM002236	-	1235503	1237073	9.20676	10.5351	21.7958	11.5445	23.8439	16.0807	34.3161	12.7201	6.211	13.2899	6.56802	13.7689	5.53729	11.5319	6.10544	9.28723	19.879	9.2932	19.958	9.2932	25.1987	9.29121	7.10348	15.75	8.50239	17.9947	8.83638	19.0653	8.14742
NCU02113	CM002236	-	1238098	1239971	56.7345	64.9197	134.311	70.0671	144.716	58.2574	124.321	64.4147	83.284	178.206	67.515	141.536	67.9702	141.554	72.9231	54.5445	116.751	52.2768	112.269	52.2768	117.917	53.0327	56.4454	125.152	53.4825	113.192	56.5209	121.949	55.4829
NCU02112	CM002236	+	1240212	1246262	4.31648	4.93923	10.2187	4.64024	9.58392	4.45439	9.50564	4.67795	5.20286	11.1328	3.46173	7.25703	3.44514	7.17483	4.03658	4.14667	8.87581	3.93565	8.45214	3.93565	10.3101	4.00599	4.09705	9.08406	3.16975	6.70854	3.03974	6.55853	3.43551
NCU02111	CM002236	-	1246770	1251361	32.6501	37.3607	77.2949	36.5786	75.5491	37.1776	79.3368	37.0389	42.749	91.472	38.188	80.0556	39.7261	82.7334	40.221	35.6146	76.232	32.8759	70.6039	32.8759	70.337	33.7888	49.2587	109.217	36.808	77.9013	39.8373	85.9528	41.968
NCU02110	CM002236	+	1253810	1257287	24.5813	28.1277	58.1929	32.1174	66.335	26.7198	57.0198	28.9883	13.2976	28.4536	10.9179	22.8878	9.87958	20.5752	11.365	19.9814	42.7696	16.1889	34.767	16.1889	34.445	17.4531	19.4753	43.181	16.1334	34.1451	15.0744	32.5246	16.8944
NCU02109	CM002236	+	1257685	1260160	78.3028	89.5998	185.371	98.5337	203.511	100.254	213.942	96.1293	76.1969	163.042	78.157	163.845	64.228	133.761	72.8606	93.7847	200.743	103.898	223.131	103.898	202.067	100.527	87.0385	192.983	80.7253	170.849	77.735	167.721	81.8329
NCU02108	CM002236	-	1260007	1261315	16.1073	18.4311	38.1318	19.8207	40.9375	16.1007	34.3589	18.1175	12.7597	27.3026	11.6739	24.4726	11.3004	23.5343	11.9114	12.0923	25.8833	12.2941	26.4026	12.2941	33.9017	12.2268	12.3823	27.4543	12.8624	27.2224	14.1522	30.5347	13.1323
NCU02107	CM002236	+	1261771	1264189	7.06842	8.08821	16.7336	8.5313	17.6205	9.2764	19.7958	8.63197	3.35231	7.17308	3.45212	7.23687	2.02871	4.22499	2.94438	7.37427	15.7844	9.36414	20.1103	9.36414	15.9138	8.70085	11.5377	25.5816	10.5558	22.3406	9.33249	20.1358	10.4753
NCU02106	CM002236	+	1264459	1265632	15.6491	17.9068	37.0471	14.271	29.4752	9.10257	19.4248	13.7601	31.0128	66.3594	20.3737	42.7106	29.367	61.1596	26.9178	13.1004	28.041	14.1361	30.3584	14.1361	24.525	13.7908	15.0722	33.4183	26.7612	56.6382	17.2729	37.268	19.7021
NCU02105	CM002236	-	1266588	1267870	5.33771	6.34656	13.1303	4.79942	9.91269	4.05463	8.65255	5.06687	15.6645	33.5181	17.1524	35.9576	14.5537	30.3095	15.7902	12.7986	27.3951	10.7091	22.9986	10.7091	35.3115	11.4056	26.4087	58.5539	28.46	60.2335	25.0064	53.9537	26.625
NCU02104	CM002236	+	1268157	1269998	5.65008	6.46524	13.3758	7.75914	16.0257	7.61889	16.2587	7.28109	10.8003	23.1098	12.8762	26.993	12.9267	26.9211	12.2011	9.72973	20.8262	8.79594	18.89	8.79594	17.5853	9.1072	7.78699	17.2655	5.47427	11.5859	6.46555	13.95	6.5756
NCU02103	CM002236	+	1270901	1277586	21.6136	24.7319	51.1675	23.4017	48.3336	23.764	50.7122	23.9658	47.8328	102.35	44.8193	93.9572	42.1149	87.7083	44.9223	23.0082	49.2483	24.3267	52.2436	24.3267	45.7828	23.8872	33.5836	74.4622	34.3106	72.6158	31.3763	67.6974	33.0902
NCU11212	CM002236	+	1277760	1278636	31.7811	36.3662	75.2375	32.9208	67.9943	29.8054	63.6045	33.0308	0	0	0.336739	0.705926	1.10901	2.30962	0.481917	30.675	65.659	29.7881	63.9726	29.7881	78.7699	30.0838	25.1084	55.6708	26.2934	55.6481	27.056	58.376	26.1526
NCU11211	CM002236	+	1280531	1281622	0.405812	0.46436	0.960706	1.42145	2.93586	2.13413	4.55422	1.33998	0	0	0	0	0	0	0	0.138415	0.296274	0.542227	1.16448	0.542227	1.0117	0.407623	1.21079	2.68459	0.589388	1.2474	0	0	0.60006
NCU16333	CM002236	+	1283563	1284354	0.541408	0.619519	1.28171	0	0	0	0	0.206506	0	0	0	0	0	0	0	0.219005	0.468773	0.855198	1.83661	0.855198	0.273561	0.643134	0.843332	1.86985	1.16399	2.46349	2.80025	6.04182	1.60252
NCU02101	CM002236	-	1284306	1287607	0.936767	1.07192	2.21767	0.478929	0.989175	1.68014	3.58541	1.07699	1.22683	2.62509	1.72447	3.61511	0.461989	0.962136	1.13776	1.85199	3.96413	1.20722	2.59261	1.20722	2.0154	1.42215	2.24609	4.98007	2.73907	5.79704	0.961042	2.07354	1.98207
NCU02100	CM002236	+	1288054	1290439	3.81853	4.36944	9.03985	4.10367	8.47569	6.01483	12.8356	4.82931	7.82942	16.7529	8.15016	17.0857	10.0358	20.9005	8.6718	3.19185	6.83207	5.33341	11.4539	5.33341	7.266	4.61956	17.068	37.8435	23.2589	49.2257	18.4555	39.8195	19.5941
NCU11041	CM002236	-	1290549	1292457	6.87274	7.86429	16.2703	8.93901	18.4626	7.87569	16.8067	8.22633	11.4291	24.4554	13.6109	28.5334	13.7224	28.5781	12.9208	13.4319	28.7505	10.9778	23.5758	10.9778	26.0417	11.7958	25.8371	57.2865	37.1971	78.725	31.1513	67.2119	31.3952
NCU02099	CM002236	+	1294508	1296535	125.347	143.432	296.743	124.657	257.466	138.251	295.026	135.446	332.328	711.098	409.595	858.659	371.719	774.139	371.214	102.835	220.116	105.134	225.785	105.134	261.38	104.368	249.448	553.081	361.34	764.75	381.18	822.434	330.656
NCU02098	CM002236	+	1296574	1298202	39.3681	45.0478	93.1987	56.2443	116.166	42.657	91.0299	47.9831	76.1374	162.914	69.3437	145.369	58.0898	120.978	67.857	21.8488	46.7667	18.4321	39.5846	18.4321	38.7047	19.571	29.0867	64.4914	41.3246	87.4605	38.0792	82.1595	36.1635
NCU02097	CM002236	-	1298092	1299820	6.84219	7.82933	16.198	12.0118	24.8092	12.3861	26.4318	10.7424	2.80668	6.00557	2.14731	4.50153	1.13987	2.37389	2.03129	2.54561	5.44879	2.95059	6.33665	2.95059	3.81072	2.8156	1.53527	3.40403	1.73285	3.66744	0.842569	1.81792	1.37023
NCU02096	CM002236	+	1304586	1306943	51.5373	58.9727	122.008	47.2102	97.5076	46.0603	98.2925	50.7478	5.54632	11.8677	4.68851	9.82879	2.81071	5.85358	4.34851	16.6214	35.5775	19.9824	42.9139	19.9824	35.7698	18.862	5.56068	12.3292	8.62351	18.251	10.7236	23.1372	8.3026
NCU02095	CM002236	-	1308054	1309774	17.3475	19.8503	41.0679	17.7674	36.6966	22.1428	47.2527	19.9202	13.4588	28.7984	11.6462	24.4146	11.2358	23.3997	12.1136	22.11	47.3259	17.3846	37.3348	17.3846	39.5784	18.9597	37.458	83.0526	42.935	90.8688	41.1049	88.6879	40.4993
NCU14005	CM002236	-	1310240	1311202	1.14019	1.30469	2.69924	2.06935	4.27402	1.66565	3.55449	1.6799	2.23092	4.7736	2.76909	5.805	3.43811	7.16019	2.81271	2.01766	4.31874	0.750744	1.61229	0.750744	1.88575	1.17305	4.61076	10.2231	7.46793	15.8053	5.8428	12.6064	5.97383
NCU02094	CM002236	+	1312438	1316433	15.5928	20.2275	41.8484	21.9034	45.2391	19.8414	42.3414	20.6574	23.7001	50.7121	17.0802	35.8062	19.3276	40.2515	20.0359	23.6886	50.7047	18.2779	39.2533	18.2779	42.3407	20.0814	27.3841	60.7166	22.594	47.8185	17.518	37.7969	22.4987
NCU02092	CM002236	+	1331258	1334470	3.09402	3.54041	7.32469	3.49406	7.21659	3.73075	7.96141	3.58841	1.67778	3.59002	2.18412	4.57869	1.87886	3.91291	1.91359	2.52499	5.40466	1.65918	3.56322	1.65918	4.95326	1.94778	0.751072	1.66529	0.405189	0.857554	0.479203	1.03393	0.545155
NCU02091	CM002236	+	1353673	1357751	0.863727	0.98834	2.04476	1.50003	3.09815	1.41762	3.02519	1.302	0.929358	1.98859	1.47435	3.09077	0.853135	1.77673	1.08562	2.17863	4.66329	1.22055	2.62124	1.22055	3.5685	1.53991	2.48296	5.50527	0.929793	1.96784	1.63798	3.5341	1.68358
NCU02090	CM002236	-	1358332	1361252	88.4666	101.23	209.433	107.886	222.827	88.9561	189.832	99.3575	198.757	425.29	176.681	370.387	162.167	337.729	179.202	78.771	168.607	72.5175	155.737	72.5175	154.611	74.602	55.8529	123.838	47.7034	100.961	50.4241	108.795	51.3268
NCU16334	CM002236	+	1362277	1362797	0	0	0	0	0	3.26883	6.97566	1.08961	0.65297	1.39719	0	0	0.94614	1.97043	0.533037	0	0	0.764245	1.64128	0.764245	0	0.509497	0.194445	0.431127	0	0	2.8325	6.11139	1.00898
NCU02089	CM002236	-	1365670	1368722	5.58062	6.38576	13.2114	5.1795	10.6977	4.51884	9.64317	5.36137	4.41602	9.44916	2.68521	5.62915	3.46828	7.22302	3.52317	6.43593	13.7759	8.07064	17.3324	8.07064	14.6357	7.52574	8.21863	18.2225	8.5701	18.138	7.26195	15.6684	8.01689
NCU02088	CM002236	-	1369550	1371000	0	0	0	0	0	0.27739	0.591948	0.0924633	0.179544	0.384179	0.766037	1.60589	0.297821	0.620241	0.414467	0.219152	0.469088	0	0	0	1.03936	0.0730507	0.333285	0.738965	2.34296	4.9587	0.522742	1.12787	1.06633
NCU02087	CM002236	+	1373703	1376146	0.222995	0.255167	0.527911	0.255805	0.528337	0.838932	1.79028	0.449968	0.913318	1.95427	0.369217	0.774011	0.658611	1.37162	0.647049	0.590235	1.26338	0.476489	1.0233	0.476489	0.264321	0.514404	1.06753	2.36693	1.05098	2.22431	1.1379	2.45512	1.08547
NCU15012	CM002236	+	1376742	1376813	0	0	0	0	0	0	0	0	0	0	0	0	0	0	0	0	0	0	0	0	0	0	0	0	0	0	0	0	0
NCU02086	CM002236	-	1383040	1386083	15.8419	18.1275	37.5036	25.7237	53.1296	25.819	55.0976	23.2234	12.2869	26.2908	12.9082	27.0603	13.42	27.9483	12.8717	16.5298	35.3815	23.6458	50.7814	23.6458	41.9538	21.2738	12.7465	28.2617	20.6854	43.7792	29.9454	64.6101	21.1258
NCU10903	CM002236	+	1388105	1389128	0	0	0	0	0	0	0	0	0	0	0	0	0	0	0	1.68411	3.6048	0	0	0	0	0.561371	1.14721	2.54361	0.713116	1.50926	0	0	0.620108
NCU02085	CM002236	-	1393134	1395776	0.708552	0.810777	1.6774	0	0	0.110086	0.234923	0.306954	0.251056	0.537196	0.404679	0.848353	0	0	0.218578	1.04139	2.22906	0.849962	1.82537	0.849962	0.276631	0.913771	0.46118	1.02254	1.11271	2.35498	1.20338	2.59641	0.925757
NCU02084	CM002236	+	1396137	1397969	10.2264	11.7018	24.2098	11.8297	24.4329	16.2093	34.5906	13.2469	13.2293	28.3072	21.4953	45.0619	23.5493	49.0437	19.4246	8.39923	17.9783	7.08872	15.2236	7.08872	14.97	7.52556	8.79726	19.5054	17.9537	37.9978	17.5919	37.9562	14.781
NCU02083	CM002236	-	1398925	1408098	4.88941	5.59483	11.575	6.06089	12.5181	5.82472	12.4299	5.82681	6.86079	14.6803	5.40539	11.3316	4.73319	9.85733	5.66646	8.02748	17.1826	7.64761	16.4239	7.64761	21.0904	7.77423	10.0245	22.2266	9.5925	20.3018	10.1859	21.9772	9.93432
NCU02082	CM002236	+	1408693	1413986	9.45134	10.8149	22.3748	10.1732	21.0117	8.02962	17.1352	9.67259	17.9308	38.3673	10.5966	22.2143	11.6012	24.1606	13.3762	7.47408	15.998	6.42328	13.7946	6.42328	15.2972	6.77355	10.2434	22.7119	8.9893	19.0252	8.00396	17.2693	9.0789
NCU14006	CM002236	-	1422873	1424040	14.7916	16.9256	35.017	11.8155	24.4036	14.4346	30.8033	14.3919	25.8264	55.2619	16.6995	35.0082	19.1033	39.7845	20.5431	3.98793	8.53604	4.48181	9.62506	4.48181	9.04368	4.31718	8.86374	19.6528	12.5902	26.6463	39.8421	85.9632	20.432
NCU02081	CM002236	-	1427429	1427674	0.955285	1.09311	2.26151	0.869199	1.79524	0	0	0.654102	1.40304	3.00215	0	0	1.3944	2.90396	0.932479	0	0	1.60143	3.43921	1.60143	0	1.06762	1.04027	2.3065	2.36928	5.01441	1.1212	2.41909	1.51025
NCU11210	CM002236	+	1429651	1430693	0	0	0	0	0	0	0	0	1.80472	3.86163	1.26797	2.65812	0	0	1.02423	0	0	0	0	0	1.07223	0	0	0	0	0	0	0	0
NCU02080	CM002236	+	1431811	1432828	5.41061	6.19122	12.8089	8.59894	17.7602	4.84258	10.334	6.54424	131.369	281.097	64.7865	135.816	63.669	132.597	86.6083	1.86861	3.9997	2.08909	4.48649	2.08909	2.5195	2.01559	3.07977	6.82852	0.502948	1.06445	1.21856	2.62916	1.60042
NCU02079	CM002236	-	1437773	1439501	20.502	23.4599	48.5357	23.3126	48.1496	27.6496	59.004	24.8073	30.5729	65.4182	31.0957	65.1877	35.9811	74.934	32.5499	29.4965	63.1365	30.5691	65.6497	30.5691	53.1767	30.2116	59.7999	132.589	43.1346	91.2913	49.3609	106.501	50.7651
NCU02078	CM002236	+	1439827	1443859	13.0611	14.9455	30.9204	14.7936	30.5545	12.7758	27.2634	14.1716	19.1079	40.886	15.1044	31.6643	15.3956	32.0628	16.536	10.9441	23.4255	10.8931	23.3939	10.8931	18.1422	10.9101	14.2891	31.6821	10.6836	22.6111	10.8022	23.3068	11.925
NCU02077	CM002236	+	1444409	1447511	0.244224	0.279459	0.578168	0.096719	0.199762	0	0	0.125393	0	0	0	0	0.123405	0.257002	0.041135	0.07997	0.171173	0	0	0	0.426402	0.0266567	0	0	0.095647	0.202431	0.114117	0.246219	0.0699213
NCU02076	CM002236	-	1447740	1450101	100.48	114.977	237.874	109.677	226.525	98.5392	210.282	107.731	141.837	303.496	142.675	299.097	159.497	332.167	148.003	87.6116	187.53	84.5886	181.661	84.5886	191.185	85.5963	83.8073	185.819	78.103	165.299	73.5639	158.721	78.4914
NCU02075	CM002236	+	1450891	1453703	586.64	671.277	1388.79	717.279	1481.46	573.335	1223.49	653.964	436.837	934.72	359.04	752.676	344.032	716.48	379.97	489.084	1046.87	477.007	1024.41	477.007	971.683	481.033	328.936	729.324	331.84	702.315	311.592	672.29	324.123
NCU02074	CM002236	+	1454681	1457939	54.1496	61.9619	128.192	68.9463	142.401	71.8822	153.396	67.5968	29.145	62.3629	60.7768	127.41	53.4166	111.245	47.7795	55.4051	118.593	54.9478	118.005	54.9478	117.404	55.1002	28.1671	62.4527	35.2323	74.5667	46.3054	99.9084	36.5683
NCU02073	CM002236	-	1458939	1460486	0.80168	0.917341	1.89787	1.40653	2.90503	1.84775	3.94308	1.39054	0.97371	2.08349	1.19835	2.51217	1.74932	3.64313	1.30713	1.57774	3.37711	0.623642	1.33932	0.623642	2.76508	0.941675	3.09303	6.85792	3.15703	6.68161	2.44403	5.27324	2.89803
NCU02071	CM002236	+	1462796	1463885	0.648202	0.74172	1.53453	0.831187	1.71673	0	0	0.524302	0.809255	1.7316	0.855677	1.79381	1.25681	2.61742	0.973913	0.530381	1.13526	0.593206	1.27396	0.593206	0.904486	0.572264	2.74215	6.07994	8.18018	17.3128	4.26905	9.21088	5.06379
NCU02070	CM002236	-	1464483	1467285	11.233	12.8536	26.5926	12.3335	25.4736	14.0026	29.8814	13.0632	14.1878	30.3582	11.2375	23.5578	12.436	25.8992	12.6204	12.5505	26.8639	11.3541	24.384	11.3541	18.9042	11.7529	7.58962	16.8278	9.25714	19.5921	6.86446	14.8107	7.90374
NCU16336	CM002236	+	1467490	1470001	1.76134	2.01546	4.16974	2.74166	5.66259	1.09482	2.33634	1.95064	2.11325	4.52182	1.44779	3.03509	1.96601	4.0944	1.84235	1.29331	2.7683	1.2163	2.61211	1.2163	3.76634	1.24197	2.64561	5.8659	2.0735	4.3884	1.90461	4.10939	2.20791
NCU16337	CM002236	+	1470137	1474086	12.4365	14.2307	29.4417	12.4823	25.7809	12.3304	26.313	13.0145	13.7634	29.4501	9.21237	19.3124	9.71879	20.2403	10.8982	13.2254	28.3087	13.5909	29.1876	13.5909	31.6852	13.4691	8.82726	19.572	6.26081	13.2505	6.93984	14.9734	7.34264
NCU02068	CM002236	-	1474024	1480845	4.69917	5.43076	11.2356	6.99739	14.4523	6.9622	14.8573	6.46345	5.1477	11.0148	3.60325	7.55369	3.86817	8.05583	4.20637	4.28945	9.18145	4.06624	8.7326	4.06624	8.46706	4.14064	3.84686	8.52932	3.05659	6.46905	2.6746	5.77071	3.19268
NCU02067	CM002236	+	1481604	1483771	5.11906	5.85761	12.1187	6.9356	14.3247	4.17721	8.91413	5.65681	3.08945	6.61062	2.41027	5.05279	2.87346	5.98425	2.79106	7.47094	15.9913	7.5011	16.1093	7.5011	8.34952	7.49105	6.06471	13.4468	6.3701	13.4818	4.35651	9.39959	5.5971
NCU11209	CM002236	-	1482503	1484761	19.0704	21.8218	45.1468	23.696	48.9415	23.4683	50.0813	22.9954	37.1464	79.4838	31.7866	66.636	30.2574	63.0138	33.0635	37.8322	80.9788	35.7263	76.7252	35.7263	95.4233	36.4282	43.3828	96.1891	41.6682	88.1876	46.1044	99.4748	43.7185
NCU02066	CM002236	+	1485051	1487679	24.4013	27.9218	57.7668	26.0016	53.7035	22.719	48.4823	25.5475	54.7978	117.253	43.8248	91.8724	41.8147	87.0831	46.8124	14.7365	31.5431	13.0949	28.1223	13.0949	27.2167	13.6421	23.455	52.0049	25.0432	53.0022	19.6063	42.3025	22.7015
NCU02065	CM002236	-	1488131	1491767	6.73165	7.70284	15.9363	8.84402	18.2664	6.78275	14.4743	7.77654	24.075	51.5143	24.2788	50.8969	21.3889	44.5443	23.2475	4.74614	10.159	4.07144	8.74376	4.07144	9.42102	4.29634	4.71267	10.449	4.98114	10.5422	2.79223	6.02452	4.16202
NCU02064	CM002236	-	1491850	1493467	68.9067	78.8481	163.127	99.7733	206.071	77.3675	165.102	85.3296	33.7464	72.2086	21.6045	45.2907	18.0195	37.5274	24.4568	97.221	208.099	92.5038	198.66	92.5038	188.748	94.0762	47.368	105.025	58.4592	123.725	45.4909	98.151	50.4394
NCU02063	CM002236	+	1493863	1497088	10.8038	12.3625	25.5765	13.0517	26.9568	10.1698	21.7023	11.8613	6.5112	13.9323	4.86877	10.2067	4.96054	10.3308	5.44684	14.1427	30.272	13.3102	28.5847	13.3102	23.9867	13.5877	8.50467	18.8567	6.92237	14.6507	8.69195	18.7537	8.03966
NCU02062	CM002236	+	1498418	1499287	0.550575	0.630008	1.30341	0.975609	2.01502	2.24218	4.78479	1.2826	0.211169	0.451848	1.20064	2.51697	0.658762	1.37193	0.690191	0.344892	0.738232	0.416741	0.894988	0.416741	2.94536	0.392791	0.445555	0.987893	0.719285	1.52231	1.55112	3.34669	0.905319
NCU02061	CM002236	-	1500611	1502061	0	0	0	0.429355	0.886787	0.989795	2.11222	0.47305	6.33514	13.5556	15.7049	32.9231	15.5975	32.4832	12.5458	0	0	0.383109	0.82276	0.383109	0.85752	0.255406	1.94355	4.30927	2.40702	5.09428	0.63938	1.37952	1.66332
NCU02060	CM002236	-	1502329	1504735	1.81512	2.077	4.29706	3.69179	7.62499	3.3223	7.08978	3.03036	9.65685	20.6632	12.2088	25.594	12.4307	25.8881	11.4321	3.82353	8.18414	5.87366	12.6142	5.87366	9.64589	5.19028	7.24682	16.0678	5.81058	12.2977	6.72103	14.5013	6.59281
NCU02059	CM002236	+	1505686	1508350	20.4735	23.4273	48.4683	22.6116	46.7018	15.0609	32.1398	20.3666	13.0085	27.835	5.35926	11.2349	5.97116	12.4355	8.11299	29.9947	64.2028	27.5945	59.2616	27.5945	59.9571	28.3946	32.8115	72.7502	19.7849	41.8733	19.4339	41.9305	24.0101
NCU02058	CM002236	+	1509113	1511198	2.23691	2.55964	5.29559	2.44871	5.05756	1.8945	4.04285	2.30095	1.74586	3.7357	1.50623	3.1576	1.88982	3.93572	1.71397	1.1255	2.4091	2.8478	6.1159	2.8478	6.0285	2.2737	2.23632	4.9584	1.40968	2.98348	0.995541	2.14798	1.54718
NCU02057	CM002236	-	1511066	1516877	18.0651	20.7772	42.9855	20.7624	42.8824	22.274	47.5327	21.2712	30.1747	64.566	17.6368	36.973	16.7336	34.8493	21.515	10.4858	22.4445	11.2535	24.1679	11.2535	26.0007	10.9976	11.1968	24.8257	8.71323	18.4409	7.6998	16.6131	9.20328
NCU02056	CM002236	+	1519311	1521830	10.867	12.4348	25.7261	17.014	35.1405	15.0493	32.115	14.8327	17.7825	38.0499	11.284	23.6553	9.87229	20.56	12.9796	4.58028	9.80395	6.01069	12.9085	6.01069	12.5187	5.53389	9.34562	20.7213	10.4355	22.086	10.8117	23.3272	10.1976
NCU02055	CM002236	+	1522371	1524619	25.0348	28.6466	59.2665	34.7274	71.7257	29.4113	62.7634	30.9284	35.5848	76.1424	32.9945	69.1683	32.3011	67.27	33.6268	17.807	38.1153	20.0048	42.962	20.0048	48.7634	19.2722	16.4498	36.4727	19.9154	42.1494	15.1685	32.7276	17.1779
NCU02054	CM002236	-	1524545	1526538	10.3725	11.869	24.5555	7.67946	15.8611	13.9091	29.682	11.1525	13.9171	29.7791	13.5551	28.4162	11.2881	23.5085	12.9201	9.91192	21.2162	11.383	24.446	11.383	24.3655	10.8927	11.6453	25.8201	12.5589	26.58	11.1499	24.057	11.7847
NCU02053	CM002236	+	1526760	1531289	0.950552	1.08769	2.25031	0.967991	1.99928	1.06273	2.26787	1.03947	1.15858	2.47907	0.782547	1.6405	0.740996	1.54319	0.894042	1.44348	3.08972	0.712923	1.53106	0.712923	1.28714	0.956441	1.23412	2.73631	1.31648	2.78624	1.42266	3.06952	1.32442
NCU02052	CM002236	-	1531969	1539067	3.52021	4.05535	8.39004	5.51837	11.3976	4.7387	10.1124	4.77081	4.85454	10.3875	3.02743	6.34658	3.27892	6.82865	3.7203	3.76061	8.04947	3.71506	7.97841	3.71506	8.44995	3.73024	4.19444	9.29999	5.09577	10.7848	3.43342	7.40794	4.24121
NCU10806	CM002236	-	1539599	1542181	15.4948	17.7303	36.682	17.4142	35.9671	16.4676	35.1419	17.2041	11.4596	24.5206	7.78174	16.3133	8.11758	16.9056	9.11964	18.7795	40.197	24.6272	52.8891	24.6272	49.4537	22.678	21.4129	47.477	19.3964	41.051	21.7509	46.9298	20.8534
NCU02051	CM002236	+	1543429	1548853	1.78324	2.04052	4.22159	2.73762	5.65426	2.33658	4.98626	2.37157	2.19449	4.69565	2.15896	4.52596	3.81686	7.94899	2.72344	1.53528	3.28621	1.37168	2.9458	1.37168	3.32687	1.42621	1.52198	3.37455	1.4428	3.05359	1.18563	2.55812	1.38347
NCU15013	CM002236	+	1550129	1550221	0	0	0	0	0	0	0	0	0	0	0	0	0	0	0	0	0	0	0	0	0	0	0	0	0	0	0	0	0
NCU02049	CM002236	-	1551034	1556590	6.95437	7.9577	16.4636	9.002	18.5927	6.78943	14.4886	7.91638	3.25546	6.96585	1.79591	3.76486	1.71271	3.56688	2.25469	7.97601	17.0724	5.61194	12.0521	5.61194	14.3428	6.39996	6.75025	14.9668	5.37396	11.3736	4.9382	10.6546	5.68747
NCU02048	CM002236	+	1559715	1564953	7.08528	8.1075	16.7735	7.9412	16.4017	8.94537	19.0894	8.33136	8.67017	18.5519	5.3263	11.1658	6.68157	13.915	6.89268	7.84299	16.7877	6.26839	13.4619	6.26839	15.8025	6.79325	8.05755	17.8653	7.24386	15.3311	7.78591	16.7989	7.69577
NCU02046	CM002236	+	1570281	1573326	11.9584	13.6837	28.31	9.44436	19.5063	8.99732	19.2002	10.7085	5.54926	11.874	3.73234	7.82432	6.93524	14.4433	5.40561	58.4029	125.01	56.4298	121.188	56.4298	113.988	57.0875	30.2774	67.1315	22.2289	47.0458	18.0545	38.9543	23.5202
NCU02044	CM002236	-	1574297	1576855	126.231	144.443	298.835	148.684	307.091	132.914	283.637	142.013	167.703	358.842	151.21	316.99	145.398	302.806	154.771	163.518	350.005	163.065	350.195	163.065	327.021	163.216	133.901	296.887	111.03	234.986	127.395	274.867	124.108
NCU02043	CM002236	+	1577097	1579064	11.1704	12.782	26.4444	14.0756	29.0716	12.198	26.0305	13.0185	9.0734	19.4148	6.51448	13.6567	7.33485	15.2755	7.64091	14.4583	30.9475	15.985	34.3291	15.985	32.1894	15.4761	10.1729	22.5555	10.3566	21.919	10.3364	22.3019	10.2886
NCU15014	CM002236	-	1579426	1579538	0	0	0	0	0	0	0	0	0	0	0	0	0	0	0	0	0	0	0	0	0	0	0	0	0	0	0	0	0
NCU02042	CM002236	-	1580447	1582733	1.39	1.59054	3.29064	1.60801	3.32118	1.10575	2.35966	1.43477	0.544235	1.16452	0.813224	1.70481	0.41333	0.860799	0.590263	1.32251	2.8308	2.27659	4.88917	2.27659	2.20836	1.95856	2.32239	5.14924	2.33942	4.95121	2.0491	4.42113	2.23697
NCU02041	CM002236	+	1585578	1587620	155.867	178.354	368.994	193.342	399.327	176.531	376.717	182.742	100.156	214.309	64.2477	134.686	68.0776	141.778	77.4939	288.271	617.036	269.866	579.561	269.866	592.632	276.001	391.335	867.675	322.591	682.739	325.416	702.117	346.447
NCU02040	CM002236	+	1587862	1589691	0	0	0	0	0	0	0	0	0	0	0	0	0	0	0	0	0	0	0	0	0.353005	0	0.147841	0.327795	0.079183	0.167585	0.198507	0.428298	0.141844
NCU02039	CM002236	+	1591138	1593827	6.37295	7.29239	15.0871	7.54053	15.5742	7.88051	16.817	7.57114	11.634	24.8939	8.64825	18.1298	5.65411	11.7752	8.64546	7.36873	15.7726	11.0946	23.8265	11.0946	14.4963	9.85262	11.6539	25.8392	8.33065	17.6312	7.83972	16.915	9.27475
NCU02038	CM002236	+	1594029	1595080	6.09981	6.97985	14.4405	9.6757	19.9841	7.15608	15.271	7.93721	10.8349	23.1839	11.3027	23.6946	9.22807	19.2183	10.4552	9.4899	20.3128	8.08113	17.3549	8.08113	14.2077	8.55072	10.8564	24.0711	6.35658	13.4532	12.2713	26.4766	9.82812
NCU02037	CM002236	+	1597095	1598324	0	0	0	0	0	0	0	0	0	0	0	0	0.394448	0.821475	0.131483	0	0	0	0	0	0	0	0	0	0	0	0	0	0
NCU15015	CM002236	-	1599197	1599267	0	0	0	0	0	0	0	0	0	0	0	0	0	0	0	0	0	0	0	0	0	0	0	0	0	0	0	0	0
NCU02036	CM002236	-	1600191	1607696	3.44613	3.94332	8.15827	2.63851	5.44956	3.51317	7.49709	3.365	2.78109	5.95082	1.69394	3.5511	2.31914	4.82982	2.26472	2.31718	4.95986	2.59419	5.57125	2.59419	6.31609	2.50185	3.0523	6.76762	2.72142	5.75969	3.32895	7.18254	3.03423
NCU02035	CM002236	-	1608043	1609879	3.10824	3.55668	7.35836	4.61552	9.53285	5.29307	11.2954	4.48842	1.80035	3.8523	0.165631	0.347222	1.5343	3.19532	1.16676	1.12213	2.40188	1.16666	2.5055	1.16666	2.42882	1.15181	1.93571	4.29189	4.06534	8.60399	1.57106	3.38971	2.52404
NCU02034	CM002236	+	1611869	1615028	0.086097	0.098519	0.203823	0.672835	1.38967	0.443874	0.947225	0.405076	0.203125	0.434636	0	0	0.275153	0.573033	0.159426	0.671573	1.43748	0.891436	1.91444	0.891436	3.27913	0.818148	1.26461	2.80392	1.42592	3.01785	1.06228	2.29197	1.25094
NCU02033	CM002236	-	1615158	1618412	7.74982	8.86791	18.3467	10.2601	21.1911	10.3703	22.1303	9.83277	10.5458	22.5654	8.78086	18.4078	8.09561	16.8599	9.14077	11.4067	24.4158	11.4242	24.5345	11.4242	22.6714	11.4184	6.9874	15.4926	5.41948	11.4699	5.56864	12.0149	5.99184
NCU02032	CM002236	+	1619717	1622826	0	0	0	0	0	0	0	0	0	0	0	0	0	0	0	0	0	0	0	0	0	0	0	0	0	0	0	0	0
NCU02031	CM002236	+	1623363	1626629	0	0	0	0	0	0.097818	0.208743	0.032606	0	0	0	0	0	0	0	7.61146	16.2921	8.6299	18.5335	8.6299	18.7143	8.29042	28.225	62.5809	20.5783	43.5525	22.8519	49.3051	23.8851
NCU02030	CM002236	+	1627025	1628920	0	0	0	0	0	0	0	0	0	0	0	0	0	0	0	0	0	0	0	0	0	0	0	0	0.615121	1.30186	0	0	0.20504
NCU02029	CM002236	+	1629032	1630347	0	0	0	0.223145	0.460883	0	0	0.0743817	1.1066	2.36784	0.652774	1.36845	1.03126	2.1477	0.930213	0	0	0	0	0	0	0	0.184922	0.410011	0.686661	1.45327	0	0	0.290528
NCU02028	CM002236	-	1630458	1632188	20.3496	23.2855	48.1751	28.2341	58.3144	25.6993	54.8421	25.7396	41.7527	89.3401	46.3634	97.1943	36.3393	75.6801	41.4851	36.2715	77.638	32.5653	69.9367	32.5653	74.5704	33.8007	23.5334	52.1787	25.7279	54.4513	27.9877	60.3861	25.7497
NCU02027	CM002236	+	1632189	1633702	47.4673	54.3155	112.372	41.9039	86.5481	52.0929	111.166	49.4375	98.7813	211.367	115.104	241.3	109.313	227.656	107.733	43.0461	92.1388	49.4618	106.223	49.4618	93.0186	47.3232	60.4421	134.013	70.2907	148.765	74.594	160.944	68.4423
NCU02026	CM002236	+	1634631	1637672	27.5829	31.5624	65.2988	33.4586	69.105	29.6536	63.2806	31.5582	19.0834	40.8335	15.1574	31.7753	13.5845	28.2911	15.9418	29.3979	62.9253	27.7853	59.6714	27.7853	64.3475	28.3228	22.8556	50.6759	20.4948	43.3758	18.8286	40.6246	20.7264
NCU02025	CM002236	-	1637659	1639748	24.1325	27.6142	57.1306	34.7144	71.6989	23.0189	49.1222	28.4492	28.827	61.6823	28.5691	59.8911	19.2836	40.16	25.5599	20.9467	44.8359	24.6426	52.9221	24.6426	50.1461	23.4106	17.4179	38.6192	18.4613	39.072	13.3951	28.9013	16.4248
NCU02024	CM002236	+	1640002	1642222	13.6456	15.6143	32.3042	14.7476	30.4595	15.1438	32.3168	15.1686	29.8292	63.8268	30.3969	63.7228	31.7815	66.1881	30.6692	34.6871	74.2468	30.5191	65.5423	30.5191	65.4791	31.9084	65.9885	146.311	65.3308	138.268	65.2246	140.729	65.5147
NCU02023	CM002236	-	1642517	1645081	0.243858	0.27904	0.577302	0.133329	0.275376	0.592301	1.26397	0.33489	0.414437	0.886788	0	0	0.226337	0.471368	0.213591	0.140635	0.301024	0.324489	0.696867	0.324489	1.12881	0.263204	1.25083	2.77335	1.46844	3.10785	0.819626	1.76842	1.17963
NCU02022	CM002236	+	1647684	1650672	0.395671	0.452756	0.936699	0.528832	1.09224	0.107972	0.230412	0.363187	3.08353	6.59796	4.67282	9.7959	5.28862	11.014	4.34832	0.415467	0.889294	0.31109	0.668092	0.31109	0.555269	0.345882	0.855339	1.89647	1.2604	2.66754	2.10839	4.54906	1.40804
NCU02021	CM002236	+	1650820	1651386	0.222222	0.254283	0.526081	0	0	0	0	0.084761	0	0	0.393528	0.824976	0	0	0.131176	0	0	0	0	0	1.13089	0	0.421576	0.934725	0	0	0	0	0.140525
NCU02020	CM002236	-	1651491	1655292	10.2464	11.7247	24.2571	14.3928	29.7267	18.1766	38.7888	14.7647	13.2872	28.4312	14.5485	30.4989	13.1185	27.3206	13.6514	7.42091	15.8842	8.43197	18.1084	8.43197	15.9325	8.09495	10.8646	24.0892	11.0762	23.442	14.4735	31.228	12.1381
NCU02019	CM002236	-	1657834	1659835	2.37513	2.71779	5.62279	1.84062	3.8016	1.83224	3.91	2.13022	10.3838	22.2186	8.60053	18.0298	6.25123	13.0188	8.41184	2.73344	5.85084	3.3912	7.28289	3.3912	7.97967	3.17194	15.5319	34.4375	15.009	31.7655	16.9497	36.5706	15.8302
NCU02018	CM002236	+	1660522	1661793	17.2945	19.7897	40.9425	20.2377	41.7989	22.0773	47.1129	20.7016	14.5208	31.0708	9.50546	19.9268	9.73598	20.2761	11.2541	43.4592	93.0232	55.0992	118.33	55.0992	108.656	51.2192	70.3053	155.882	89.5539	189.534	82.8179	178.688	80.8924
NCU02017	CM002236	+	1663002	1665672	44.3	50.6914	104.874	45.9831	94.9731	46.1605	98.5062	47.6116	45.3724	97.0853	43.0925	90.3373	42.848	89.235	43.771	29.0468	62.1738	28.0501	60.24	28.0501	73.6791	28.3823	28.5076	63.2076	29.8752	63.2286	31.8788	68.7817	30.0872
NCU02016	CM002236	-	1665463	1666966	140.976	161.315	333.743	187.032	386.295	149.025	318.018	165.791	93.2981	199.634	82.0532	172.013	76.3195	158.943	83.8903	178.101	381.22	174.342	374.414	174.342	370.379	175.595	131.421	291.389	120.217	254.431	123.2	265.815	124.946
NCU02015	CM002236	+	1667609	1671392	23.3433	26.7111	55.2621	23.089	47.6878	25.1377	53.6437	24.9792	18.7075	40.0292	22.4078	46.9747	26.8846	55.9896	22.6666	26.9962	57.7846	23.8608	51.2431	23.8608	60.0465	24.9059	30.2689	67.1127	22.1819	46.9464	24.1745	52.1589	25.5418
NCU02014	CM002236	+	1671707	1673426	2.21755	2.53748	5.24976	2.61593	5.40292	3.80973	8.12993	2.98771	0.448723	0.960151	0	0	0.435591	0.90716	0.294771	3.77636	8.08318	4.3885	9.42467	4.3885	7.63557	4.18445	2.85747	6.33564	3.69893	7.8285	2.86469	6.18084	3.14036
NCU02013	CM002236	-	1673395	1675076	82.4926	94.394	195.29	79.905	165.035	71.9181	153.473	82.0724	58.3419	124.837	46.5344	97.5528	44.5676	92.8162	49.8146	70.7831	151.509	65.2818	140.198	65.2818	139.329	67.1155	46.7957	103.756	55.1854	116.796	61.3375	132.342	54.4395
NCU02012	CM002236	-	1675354	1679439	20.6274	23.6034	48.8327	18.7662	38.7595	19.9328	42.5364	20.7674	29.5542	63.2385	30.2183	63.3483	34.0047	70.8181	31.2591	14.5732	31.1935	13.4303	28.8427	13.4303	29.5848	13.8113	12.3608	27.4065	10.2001	21.5878	9.09563	19.6247	10.5522
NCU02011	CM002236	-	1679855	1684385	38.7039	44.2878	91.6263	46.6783	96.4089	47.2207	100.769	46.0622	40.735	87.1624	35.7575	74.9605	41.209	85.8216	39.2338	50.9938	109.151	44.5587	95.6936	44.5587	98.057	46.7037	42.7679	94.8257	37.6527	79.6892	40.7332	87.8859	40.3846
NCU02010	CM002236	-	1685685	1689164	30.3584	34.7384	71.8696	33.765	69.738	33.5748	71.6484	34.0261	78.545	168.066	67.1368	140.743	68.2162	142.067	71.2993	91.5309	195.919	93.7136	201.258	93.7136	198.792	92.9861	456.88	1013	566.966	1199.94	549.999	1186.68	524.615
NCU02009	CM002236	-	1690523	1694696	80.2305	91.8056	189.935	104.961	216.786	95.1765	203.106	97.3145	37.7347	80.7425	20.4354	42.8399	20.6756	43.0589	26.2819	56.5626	121.071	49.4508	106.2	49.4508	114.926	51.8214	34.4062	76.286	49.4707	104.701	60.0094	129.476	47.9621
NCU02008	CM002236	+	1696442	1697182	7.79412	8.9186	18.4515	4.2937	8.86817	2.73875	5.84447	5.31701	4.05653	8.67994	5.42868	11.3805	1.82247	3.79547	3.76923	6.84922	14.6606	6.53615	14.0369	6.53615	9.72868	6.64051	8.93522	19.8113	7.72146	16.3419	7.68679	16.585	8.11449
NCU02007	CM002236	+	1697784	1698862	94.6299	108.282	224.024	90.4501	186.815	106.788	227.885	101.84	138.829	297.059	118.993	249.453	143.565	298.988	133.796	101.902	218.119	91.8068	197.163	91.8068	235.847	95.172	137.83	305.598	157.41	333.147	143.426	309.455	146.222
NCU02006	CM002236	+	1699141	1703074	8.36591	9.57289	19.8052	10.5959	21.8848	10.9163	23.2953	10.3617	12.6775	27.1266	6.63041	13.8997	9.29068	19.3487	9.53287	8.48784	18.168	6.94593	14.917	6.94593	19.4887	7.4599	8.85868	19.6416	8.36518	17.7043	8.07752	17.428	8.4338
NCU02005	CM002236	-	1702853	1704727	51.989	59.4896	123.077	51.8838	107.16	51.2188	109.301	54.1974	25.3408	54.2229	25.2774	52.9905	21.0975	43.9376	23.9053	38.1446	81.6475	33.0436	70.9639	33.0436	73.2234	34.7439	42.8815	95.0777	36.3068	76.8407	34.1596	73.7026	37.7826
NCU02004	CM002236	+	1706234	1708298	40.7709	46.6531	96.5198	48.6546	100.491	51.2547	109.377	48.8542	35.117	75.1414	30.5077	63.955	25.9491	54.0414	30.5246	91.0671	194.926	79.9822	171.769	79.9822	184.584	83.6771	139.762	309.884	130.711	276.64	127.835	275.816	132.769
NCU02003	CM002236	+	1711539	1714654	4211.24	4818.81	9969.55	5191.23	10721.9	4891.41	10438.2	4967.15	8970.44	19194.4	10190.4	21362.7	9877.37	20570.6	9679.4	5666.68	12129.4	5524.31	11863.9	5524.31	11273	5571.77	6298.86	13965.9	6075.45	12858.3	6537.59	14105.5	6303.97
NCU02002	CM002236	-	1715205	1718857	4.66459	5.33756	11.0428	5.38259	11.1172	5.91869	12.6304	5.54628	5.6046	11.9924	2.46566	5.1689	3.92075	8.16534	3.997	7.49608	16.0451	6.09784	13.0956	6.09784	12.9148	6.56392	5.19636	11.5215	6.05251	12.8097	5.80057	12.5153	5.68315
NCU02001	CM002236	+	1719008	1720680	20.6516	23.631	48.8898	19.3797	40.0267	19.2065	40.9865	20.7391	17.5101	37.467	15.7367	32.9897	11.8889	24.7599	15.0452	20.63	44.1579	23.4385	50.3361	23.4385	57.3788	22.5023	20.2828	44.9715	20.6781	43.7636	16.1765	34.9024	19.0458
NCU02000	CM002236	-	1720671	1721335	45.6736	52.2631	108.126	42.2913	87.3481	49.2005	104.994	47.9183	46.8512	100.25	52.6586	110.391	45.62	95.008	48.3766	49.3309	105.591	31.5006	67.6503	31.5006	90.3403	37.444	33.6889	74.6956	30.6116	64.7872	36.9548	79.7335	33.7517
NCU01999	CM002236	+	1721690	1724492	12.9369	14.8033	30.6263	11.6971	24.159	12.5148	26.7066	13.0051	11.1658	23.8918	8.43106	17.6745	8.65783	18.0308	9.41821	7.85484	16.813	8.21717	17.6471	8.21717	20.2639	8.09639	8.12743	18.0203	9.88321	20.9171	7.54025	16.2688	8.51696
NCU01998	CM002236	-	1724390	1728311	7.45989	8.53615	17.6603	8.55855	17.6768	8.13895	17.3685	8.41122	3.41824	7.31416	5.86174	12.2883	4.85436	10.1097	4.71145	4.9363	10.566	4.24702	9.12085	4.24702	7.8742	4.47678	10.5168	23.318	14.3124	30.2912	12.2057	26.3351	12.345
NCU01997	CM002236	-	1730345	1733261	8.89762	10.1813	21.0639	8.32944	17.2036	8.34397	17.806	8.95158	14.4517	30.9228	11.936	25.0222	11.6407	24.2429	12.6761	12.6052	26.981	13.5898	29.1853	13.5898	30.5218	13.2616	28.7489	63.7426	41.3126	87.435	35.349	76.2688	35.1368
NCU14007	CM002236	-	1735311	1736266	0.769874	0.880946	1.82258	2.00147	4.13382	1.28069	2.73299	1.3877	0.697874	1.49327	0.576637	1.20884	0.299751	0.624259	0.524754	2.44934	5.24274	1.09134	2.34375	1.09134	2.45732	1.54401	1.937	4.29475	1.63701	3.46461	2.37703	5.12868	1.98368
NCU01996	CM002236	+	1736763	1740530	7.86934	9.00468	18.6296	11.1573	23.0443	7.80907	16.6645	9.3237	7.3414	15.7087	8.33169	17.4662	6.67506	13.9014	7.44938	5.86008	12.5433	3.97323	8.53285	3.97323	8.2569	4.60218	4.36229	9.67215	3.13674	6.63868	4.41117	9.51753	3.97007
NCU01995	CM002236	-	1741307	1743453	0	0	0	0.419264	0.865945	0	0	0.139755	0	0	0	0	0	0	0	0	0	0	0	0	0	0	0	0	0	0	0	0	0
NCU01994	CM002236	+	1746594	1748936	25.0055	29.7633	61.5767	28.4107	58.6793	30.075	64.1799	29.4163	40.665	87.0127	35.6056	74.6421	34.0745	70.9634	36.7817	28.4165	60.8247	30.4137	65.316	30.4137	64.3453	29.748	24.3284	53.9414	23.6131	49.9753	20.3828	43.9779	22.7748
NCU01993	CM002236	-	1748851	1751419	13.6811	15.6549	32.3881	17.136	35.3924	17.3727	37.0732	16.7212	0.832734	1.78184	0.633839	1.32875	0.721424	1.50243	0.729332	23.7313	50.7961	24.069	51.6903	24.069	49.7844	23.9564	27.9891	62.0579	27.9026	59.0538	29.0915	62.7677	28.3277
NCU01992	CM002236	-	1751806	1755449	90.5353	103.597	214.33	93.8062	193.747	96.5016	205.934	97.9683	79.426	169.951	65.614	137.55	69.1394	143.989	71.3931	88.3052	189.015	82.4906	177.156	82.4906	175.03	84.4288	64.5041	143.02	53.7679	113.796	58.8974	127.077	59.0565
NCU01991	CM002236	-	1755857	1759115	18.2137	20.8414	43.1185	23.8713	49.3036	20.7611	44.3041	21.8246	20.6452	44.1755	14.1798	29.7258	14.9312	31.0957	16.5854	20.2689	43.385	16.4894	35.4124	16.4894	40.5734	17.7492	15.4733	34.3078	16.0905	34.0544	15.3015	33.0145	15.6218
NCU01990	CM002236	+	1760353	1762956	24.943	28.5416	59.0493	23.4636	48.4616	26.193	55.8957	26.0661	24.9806	53.452	20.2042	42.3552	20.1442	41.9522	21.7763	26.8777	57.531	24.0808	51.7157	24.0808	49.8295	25.0131	21.4168	47.4857	17.5591	37.1625	17.7444	38.2853	18.9068
NCU01989	CM002236	+	1763459	1765542	15.9034	18.1979	37.6492	15.3107	31.6227	18.6486	39.796	17.3857	12.9792	27.7721	6.79048	14.2353	8.06382	16.7937	9.27783	10.9502	23.4385	8.5381	18.3363	8.5381	18.3099	9.34212	79.0884	175.356	129.338	273.735	81.6862	176.246	96.7043
NCU01988	CM002236	+	1768126	1768719	0	0	0	0	0	0	0	0	0	0	0	0	0	0	0	0	0	0	0	0	0	0	0	0	0	0	0	0	0
NCU01987	CM002236	-	1769212	1770942	0.149626	0.171213	0.35422	0	0	0	0	0.057071	0	0	0	0	0	0	0	0	0	0	0	0	0	0	0.120006	0.266079	0.237338	0.502309	0.230391	0.497091	0.195912
NCU16341	CM002236	+	1771034	1773687	0.431154	0.493358	1.0207	0.990664	2.04611	0.525219	1.12081	0.669747	0.491346	1.05135	0.103068	0.216067	0.515024	1.07259	0.369813	0.294428	0.630216	0.216457	0.46486	0.216457	0.671836	0.242447	0	0	0.357103	0.755783	0.178529	0.385193	0.178544
NCU01985	CM002236	+	1774672	1778095	147.624	168.922	349.48	181.267	374.388	168.494	359.564	172.894	87.0764	186.321	55.1068	115.524	59.2053	123.301	67.1295	133.38	285.497	125.903	270.388	125.903	259.787	128.396	145.735	323.127	130.933	277.11	129.982	280.448	135.55
NCU01984	CM002236	+	1779123	1783222	8.87826	10.1592	21.0181	11.9776	24.7383	9.81433	20.9437	10.6503	4.43109	9.48139	6.01205	12.6034	6.34182	13.2074	5.59498	10.6872	22.8757	8.88952	19.091	8.88952	19.3712	9.48876	9.91388	21.9812	6.51172	13.7816	7.70541	16.6252	8.04367
NCU01983	CM002236	-	1783194	1785061	51.1778	61.2254	126.668	60.2202	124.378	48.9946	104.554	56.8134	59.5521	127.426	46.0533	96.5443	43.7049	91.0197	49.7701	48.6668	104.17	43.8102	94.0861	43.8102	85.1631	45.429	23.8539	52.8892	30.5288	64.6119	29.2603	63.132	27.881
NCU01982	CM002236	+	1785291	1787380	13.287	15.2039	31.4552	14.9246	30.8251	12.2381	26.116	14.1222	16.5082	35.3233	17.2904	36.2469	19.4017	40.4059	17.7334	10.5834	22.6534	8.65639	18.5903	8.65639	22.3535	9.29871	5.29939	11.7499	5.88651	12.4584	8.11746	17.5142	6.43445
NCU01981	CM002236	-	1787273	1788723	233.535	267.228	552.864	259.639	536.255	278.25	593.784	268.372	260.181	556.721	214.928	450.567	265.239	552.385	246.783	319.184	683.204	304.033	652.938	304.033	632.948	309.084	395.957	877.922	316.214	669.244	320.23	690.927	344.134
NCU01980	CM002236	+	1789559	1792380	1.38325	1.58282	3.27466	1.79324	3.70374	1.93225	4.12341	1.76944	5.80119	12.4131	3.41887	7.16716	4.1786	8.70233	4.46622	1.7293	3.70152	3.61833	7.77067	3.61833	6.69259	2.98865	14.8996	33.0356	11.4245	24.1791	12.7703	27.5532	13.0315
NCU01979	CM002236	-	1791268	1792492	2.20619	2.52449	5.22287	1.98344	4.09659	1.48586	3.17081	1.99793	3.53558	7.56524	4.44751	9.32356	3.31374	6.90118	3.76561	2.22671	4.7662	2.07075	4.44711	2.07075	7.49427	2.12273	33.6281	74.5607	41.5391	87.9144	48.5783	104.812	41.2485
NCU01978	CM002236	-	1793789	1796991	1.80866	2.0696	4.28176	1.89222	3.90818	2.53071	5.40052	2.16418	1.98185	4.24066	1.43138	3.00069	1.79366	3.73547	1.73563	6.2065	13.2848	3.04513	6.53969	3.04513	10.5943	4.09892	2.0391	4.52112	2.20315	4.66281	2.68687	5.79719	2.30971
NCU01977	CM002236	-	1799279	1802672	231.735	297.712	615.931	294.225	607.69	320.08	683.05	304.006	204.183	436.899	179.425	376.139	190.276	396.267	191.295	332.264	711.201	299.733	643.702	299.733	707.408	310.577	73.229	162.365	95.6928	202.527	97.8578	211.138	88.9265
NCU01976	CM002236	-	1803333	1807834	3.73515	4.38977	9.08192	4.60636	9.51394	4.09268	8.73376	4.36294	6.4904	13.8878	4.74874	9.95505	5.46998	11.3918	5.56971	11.4039	24.4097	13.456	28.8979	13.456	30.5008	12.772	8.93389	19.8084	9.13461	19.3327	10.6812	23.0458	9.58324
NCU14008	CM002236	+	1803367	1804284	2.89545	3.31319	6.85459	3.98576	8.23217	4.02098	8.58075	3.77331	4.22443	9.0392	5.32125	11.1552	5.06098	10.54	4.86889	10.783	23.0806	11.2197	24.0954	11.2197	20.0791	11.0742	2.41152	5.34687	4.67495	9.89419	7.83285	16.9001	4.97311
NCU01975	CM002236	+	1809322	1811029	41.7469	47.7698	98.8302	42.182	87.1224	46.7001	99.6577	45.5506	34.871	74.6151	24.5102	51.3822	25.2312	52.5465	28.2042	31.2405	66.8693	28.2564	60.6831	28.2564	78.6124	29.2511	34.0685	75.5373	31.3083	66.2618	34.3481	74.1095	33.2417
NCU01974	CM002236	-	1811262	1813057	10.0831	11.5379	23.8705	9.98163	20.616	9.5041	20.2817	10.3412	14.9928	32.0808	13.7884	28.9055	14.4109	30.012	14.3974	13.2004	28.2551	10.6529	22.878	10.6529	21.2681	11.5021	10.7217	23.7724	9.38955	19.8723	12.6581	27.3112	10.9231
NCU01973	CM002236	+	1813940	1818960	2.65505	3.0381	6.28548	2.78722	5.75669	3.63012	7.74666	3.15181	3.45796	7.39914	2.23897	4.69368	1.79768	3.74384	2.4982	4.55565	9.75124	4.65355	9.99389	4.65355	11.3698	4.62091	3.43834	7.62354	2.56682	5.43249	2.77769	5.99314	2.92762
NCU01972	CM002236	-	1818997	1821069	2.42291	2.77247	5.73592	4.68943	9.6855	3.0384	6.48392	3.5001	2.94521	6.302	7.11542	14.9165	8.50402	17.7104	6.18822	2.27406	4.86756	5.44677	11.6974	5.44677	5.75303	4.3892	4.03219	8.94025	3.77807	7.99601	3.58399	7.7328	3.79808
NCU01971	CM002236	+	1823637	1825949	9.47039	10.8367	22.4199	12.6867	26.2029	7.7257	16.4866	10.4164	19.1146	40.9004	13.0071	27.2676	15.0089	31.2574	15.7102	4.99935	10.701	5.80167	12.4596	5.80167	18.71	5.53423	5.18641	11.4994	4.46242	9.44438	4.46385	9.63118	4.70423
NCU01970	CM002236	+	1827414	1828871	6.846	7.83369	16.207	8.26668	17.0739	6.52542	13.9252	7.54193	3.30447	7.07073	4.4317	9.29043	3.45772	7.20104	3.7313	18.2891	39.1472	23.7142	50.9282	23.7142	60.8995	21.9058	12.7766	28.3285	13.4074	28.3758	15.145	32.6769	13.7764
NCU01969	CM002236	-	1827922	1830214	11.7851	13.4854	27.8998	13.3973	27.6708	9.76203	20.8321	12.2149	12.7051	27.1857	10.141	21.2591	14.3807	29.9492	12.4089	32.3401	69.223	25.6786	55.147	25.6786	63.2852	27.8991	34.4784	76.4461	37.6386	79.6593	30.4362	65.669	34.1844
NCU01968	CM002236	+	1832020	1835161	16.1874	18.5228	38.3215	12.0169	24.8196	11.9757	25.5561	14.1718	59.2359	126.75	54.1489	113.515	60.2618	125.501	57.8822	47.4827	101.635	43.3379	93.0718	43.3379	99.6489	44.7195	44.1723	97.9395	39.2406	83.0499	49.0471	105.824	44.1533
NCU01967	CM002236	+	1835440	1837102	16.5021	18.8829	39.0666	18.0934	37.3699	18.1118	38.6504	18.3627	11.1543	23.8674	5.81668	12.1938	5.02412	10.4632	7.3317	20.0154	42.8424	18.3067	39.3152	18.3067	44.6689	18.8763	19.0092	42.1475	15.5452	32.9003	14.3905	31.0489	16.315
NCU01966	CM002236	-	1836873	1838488	1562.12	1917.2	3966.46	2099.38	4336.05	1785.82	3810.92	1934.13	1781.44	3811.82	1566.01	3282.92	1612.93	3359.08	1653.46	1381.7	2957.48	1385.86	2976.24	1385.86	2684.2	1384.47	844.945	1873.43	819.815	1735.08	785.983	1695.83	816.914
NCU01965	CM002236	-	1838848	1842740	65.6329	75.102	155.377	81.6241	168.586	75.2758	160.638	77.334	85.2773	182.471	76.058	159.445	72.2097	150.384	77.8483	97.7647	209.262	98.7135	211.996	98.7135	213.946	98.3972	240.836	533.985	270.947	573.44	299.676	646.581	270.486
NCU01964	CM002236	+	1843662	1847697	18.7259	21.4275	44.3311	24.6227	50.8555	23.6733	50.5188	23.2412	20.7005	44.2938	21.5975	45.2761	19.6513	40.9257	20.6498	31.4576	67.334	31.596	67.8552	31.596	68.572	31.5499	40.7864	90.4323	43.8371	92.778	44.0411	95.023	42.8882
NCU01963	CM002236	+	1848061	1851346	13.1379	15.0333	31.1022	13.7102	28.317	15.3787	32.818	14.7074	12.0462	25.7758	10.8991	22.8485	11.2662	23.4629	11.4038	9.03181	19.3323	9.04854	19.4325	9.04854	20.5212	9.04296	12.9268	28.6615	13.6243	28.8348	11.8569	25.5824	12.8027
NCU01962	CM002236	-	1851072	1852772	249.137	309.874	641.094	321.824	664.693	316.152	674.666	315.95	180.337	385.875	200.373	420.054	157.316	327.626	179.342	315.052	674.36	311.562	669.107	311.562	630.573	312.726	185.144	410.505	260.317	550.941	266.576	575.164	237.346
NCU01961	CM002236	+	1853043	1855879	1.43332	1.67574	3.4669	2.09419	4.32531	1.52839	3.26159	1.76611	3.03749	6.49944	1.38061	2.89426	1.05687	2.20103	1.82499	1.49764	3.20566	1.94508	4.17722	1.94508	2.6382	1.79593	3.71526	8.23753	5.16466	10.9306	2.08997	4.50932	3.65663
NCU01960	CM002236	-	1857194	1858469	0	0	0	0	0	0	0	0	0	0	0	0	0	0	0	0	0	0	0	0	0	0	0	0	0	0	0	0	0
NCU01959	CM002236	+	1859093	1860424	0	0	0	0	0	0	0	0	0	0	0	0	0	0	0	0	0	0	0	0	0	0	0	0	0	0	0	0	0
NCU01958	CM002236	+	1860692	1862194	0	0	0	0	0	0	0	0	0	0	0	0	0	0	0	0	0	0	0	0	0	0	0	0	0	0	0	0	0
NCU14009	CM002236	+	1862928	1864066	0.260788	0.298413	0.617381	0	0	0.304405	0.649598	0.200939	0.166895	0.357113	0.766465	1.60678	0.65356	1.3611	0.528973	0	0	0	0	0	0	0	0.373231	0.827533	0.618248	1.30848	0.878446	1.89533	0.623308
NCU01957	CM002236	-	1865597	1867210	0.72089	0.824895	1.70661	0.486088	1.00396	0.654142	1.39593	0.655042	4.15921	8.89965	14.524	30.4476	17.4728	36.3889	12.052	0.41585	0.890115	0	0	0	0	0.138617	0	0	0	0	0.187071	0.403623	0.062357
NCU01956	CM002236	-	1868552	1872864	41.5012	47.4887	98.2486	44.3547	91.6098	43.984	93.8616	45.2758	53.0223	113.454	40.7411	85.408	45.2207	94.1765	46.328	40.5401	86.775	43.0588	92.4724	43.0588	91.7153	42.2192	39.1856	86.883	35.7588	75.6808	34.9449	75.397	36.6297
NCU01955	CM002236	+	1873289	1875362	40.1352	45.9256	95.0147	50.2817	103.851	54.2003	115.663	50.1359	57.5397	123.12	54.5892	114.439	54.3383	113.165	55.4891	54.3849	116.409	52.231	112.171	52.231	126.346	52.949	56.3256	124.886	51.0617	108.068	45.3303	97.8045	50.9059
NCU15016	CM002236	+	1875358	1875430	0	0	0	0	0	0	0	0	0	0	0	0	0	0	0	0	0	0	0	0	0	0	0	0	0.088223	0.186717	0	0	0.0294077
NCU01954	CM002236	-	1875572	1877343	8.26643	9.45905	19.5697	8.90426	18.3908	9.58957	20.4641	9.31763	13.5174	28.9237	10.9672	22.9911	10.3308	21.5149	11.6051	12.6557	27.0891	9.70501	20.8423	9.70501	25.6957	10.6886	14.9523	33.1526	19.0617	40.3427	14.3714	31.0077	16.1285
NCU01953	CM002236	-	1877824	1886059	22.8326	26.1268	54.0533	26.7958	55.3438	26.6266	56.8211	26.5164	20.1848	43.1903	18.2059	38.166	16.7727	34.9307	18.3878	17.147	36.7026	15.833	34.0028	15.833	32.8696	16.271	17.3938	38.5659	13.987	29.6024	15.3002	33.0116	15.5603
NCU01951	CM002236	-	1889062	1895162	1.04539	1.19622	2.47483	0.777685	1.60622	0.687591	1.46731	0.887164	1.7902	3.83056	1.01948	2.1372	1.41491	2.94668	1.4082	0.609526	1.30467	0.937945	2.01432	0.937945	2.34216	0.828472	0.739568	1.63978	1.39027	2.9424	1.08642	2.34407	1.07209
NCU01950	CM002236	+	1895466	1896948	15.745	18.0166	37.2742	16.6911	34.4737	15.7625	33.6372	16.8234	16.6356	35.5958	12.5091	26.2235	18.1782	37.8578	15.7743	14.332	30.6772	17.448	37.4711	17.448	36.6142	16.4093	17.6019	39.0272	18.9277	40.0591	17.5341	37.8316	18.0212
NCU01949	CM002236	-	1896783	1898329	1654.34	1893.02	3916.44	1736.13	3585.78	1566.46	3342.82	1731.87	1478.64	3163.9	1178.03	2469.58	1389.56	2893.89	1348.74	1264.23	2706.04	1171.35	2515.58	1171.35	2613.67	1202.31	670.078	1485.71	724.805	1534	672.123	1450.17	689.002
NCU01948	CM002236	+	1898407	1900281	984.81	1126.89	2331.41	1227.46	2535.18	1101.38	2350.34	1151.91	979.86	2096.65	905.884	1899.06	958.103	1995.34	947.949	883.861	1891.88	841.009	1806.14	841.009	1701.08	855.293	527.067	1168.62	487.548	1031.86	504.226	1087.92	506.28
NCU01947	CM002236	+	1900601	1905242	6.89376	7.88835	16.3201	6.51812	13.4625	7.49657	15.9976	7.30101	4.34175	9.29023	4.62589	9.69752	4.15261	8.6482	4.37342	7.9964	17.1161	6.82425	14.6557	6.82425	17.0258	7.21497	10.6878	23.6972	7.30921	15.4694	8.1231	17.5264	8.70671
NCU01946	CM002236	+	1905366	1905756	0	0	0	1.46455	3.02487	0	0	0.488183	2.13719	4.57303	2.5982	5.44676	2.39969	4.99759	2.37836	0	0	4.35952	9.36244	4.35952	9.75971	2.90635	10.2707	22.7723	3.70974	7.85138	4.43758	9.57451	6.13933
NCU01945	CM002236	+	1906390	1908815	47.1381	53.9389	111.593	53.5281	110.556	55.8273	119.135	54.4314	96.0673	205.559	100.841	211.399	91.0604	189.642	95.9896	71.8688	153.833	72.2091	155.075	72.2091	159.271	72.0956	160.953	356.867	166.705	352.819	176.146	380.052	167.935
NCU01944	CM002236	-	1909873	1912967	5.76381	6.59538	13.6451	4.82659	9.9688	5.8379	12.458	5.75329	3.17476	6.79317	3.41952	7.16853	3.65742	7.61692	3.41723	7.25029	15.519	5.36533	11.5225	5.36533	9.97542	5.99365	2.89092	6.40979	2.75124	5.82279	2.70348	5.83302	2.78188
NCU01943	CM002236	-	1917242	1918164	0	0	0	0	0	0	0	0	0	0	3.14968	6.60285	0	0	1.04989	0	0	0	0	0	0	0	0	0	1.02699	2.17356	0	0	0.342331
NCU01942	CM002236	-	1922648	1924414	0.525794	0.601652	1.24475	0.402683	0.831698	0.497443	1.06154	0.500593	2.34965	5.02764	1.49201	3.12778	0.729212	1.51865	1.52362	0.358574	0.767516	0.290162	0.623147	0.290162	0.270515	0.312966	0.787157	1.7453	0	0	0.646023	1.39386	0.477727
NCU01940	CM002236	+	1931911	1936267	40.5594	46.411	96.0189	46.4505	95.9386	49.9063	106.5	47.5893	26.0786	55.8016	22.7347	47.66	27.5861	57.4506	25.4665	35.7352	76.4902	34.5068	74.1062	34.5068	81.1174	34.9162	21.5614	47.8063	23.2596	49.2273	25.6676	55.3804	23.4962
NCU01939	CM002236	-	1939316	1944145	56.0265	64.1097	132.635	67.6592	139.743	56.9013	121.427	62.89	73.0008	156.203	52.6802	110.436	57.2014	119.127	60.9608	52.3834	112.125	51.0568	109.649	51.0568	108.088	51.499	47.2479	104.759	49.164	104.052	44.7725	96.601	47.0615
NCU01938	CM002236	-	1948134	1952272	8.56516	9.85904	20.3972	11.3263	23.3932	10.2068	21.7813	10.464	4.56463	9.76713	4.61367	9.67189	2.91692	6.07477	4.03174	14.8258	31.7343	16.3494	35.1117	16.3494	40.1548	15.8415	9.8934	21.9358	7.85435	16.6231	8.47579	18.2873	8.74118
NCU14010	CM002236	-	1948213	1949122	0.888004	1.01612	2.10223	0.994571	2.05418	0.336807	0.718745	0.782499	0.723012	1.54706	0.295444	0.619356	0.223799	0.466083	0.414085	0.33218	0.711022	0.545214	1.17089	0.545214	0.947299	0.474203	0.306709	0.68004	0	0	0.637098	1.3746	0.314602
NCU01936	CM002236	-	1954685	1958363	4.70473	5.38349	11.1378	5.00958	10.3468	4.55076	9.7113	4.98128	7.12843	15.253	4.39265	9.20857	3.67239	7.6481	5.06449	6.72517	14.395	7.24865	15.5671	7.24865	14.7087	7.07415	8.57138	19.0046	6.18326	13.0864	5.62278	12.1317	6.79248
NCU16343	CM002236	+	1958579	1959782	1.29397	1.48065	3.06329	1.20978	2.49867	1.16773	2.49193	1.28605	0.773219	1.65449	0.788973	1.65397	0.434376	0.904629	0.665523	0.512338	1.09665	0.654433	1.40545	0.654433	2.11169	0.607068	1.37662	3.05228	0.381076	0.806519	0.781626	1.68643	0.846442
NCU01935	CM002236	-	1959628	1961938	8.63992	9.88643	20.4539	7.73367	15.973	10.3865	22.1648	9.33554	16.8428	36.0393	9.95465	20.8685	16.8805	35.1553	14.5593	8.09352	17.3239	9.39807	20.1832	9.39807	15.6404	8.96322	11.2131	24.8619	11.042	23.3696	9.91256	21.3873	10.7226
NCU14011	CM002236	+	1968547	1969553	0.415094	0.474981	0.98268	0	0	0.852725	1.81971	0.442569	0.545973	1.16824	0.538743	1.1294	0	0	0.361572	3.107	6.65044	4.61951	9.92079	4.61951	8.69591	4.11534	2.06354	4.57532	5.32211	11.2638	3.38697	7.30772	3.59087
NCU01932	CM002236	-	1970618	1976166	11.5824	13.2534	27.4197	12.9517	26.7504	10.9215	23.3065	12.3755	9.60637	20.5552	5.84401	12.2511	7.38753	15.3852	7.61264	12.415	26.574	13.1996	28.3472	13.1996	27.6989	12.938	11.039	24.4758	10.6328	22.5035	11.2151	24.1978	10.9623
NCU16344	CM002236	+	1978041	1978736	0	0	0	0.385751	0.796726	0.337179	0.719537	0.240977	0	0	0	0	0	0	0	0	0	0.405857	0.871612	0.405857	0	0.270571	0.202525	0.449043	0	0	0	0	0.0675083
NCU01931	CM002236	-	1979490	1981823	0.993539	1.13688	2.35207	0.707351	1.46096	0.651767	1.39087	0.831999	1.15453	2.47041	1.60105	3.35636	1.62816	3.39079	1.46125	3.07108	6.57356	3.80286	8.16697	3.80286	6.43717	3.55893	2.95441	6.55056	4.16373	8.81222	4.00154	8.63371	3.70656
NCU01930	CM002236	+	1982935	1984521	36.1303	41.3429	85.5337	35.8406	74.025	43.634	93.1148	40.2725	26.8862	57.5295	20.9783	43.978	24.0805	50.15	23.9817	47.5576	101.796	48.6078	104.389	48.6078	112.791	48.2577	40.3475	89.4591	39.7735	84.1777	35.0606	75.6467	38.3939
NCU01929	CM002236	-	1984207	1987890	19.6123	22.4419	46.4296	23.4428	48.4185	19.8352	42.3281	21.9066	30.2373	64.7	21.2398	44.5262	20.1892	42.046	23.8888	24.1491	51.6904	22.1516	47.5725	22.1516	39.3736	22.8174	23.6189	52.3683	20.2758	42.9121	18.3572	39.6074	20.7506
NCU01928	CM002236	+	1988209	1990563	12.7078	14.5412	30.0841	14.5979	30.1504	14.9611	31.9269	14.7001	15.9532	34.1357	14.5396	30.4803	13.9028	28.9539	14.7985	17.2799	36.9871	11.2434	24.1461	11.2434	28.2715	13.2556	20.2724	44.9482	15.5689	32.9504	18.0871	39.0246	17.9761
NCU01927	CM002236	+	1991094	1994771	23.7055	28.0992	58.134	27.7845	57.3859	31.2935	66.7801	29.0591	47.9293	102.556	40.6233	85.1609	43.4103	90.4061	43.9876	28.1036	60.1549	29.9335	64.2847	29.9335	62.3221	29.3235	27.2305	60.3759	23.8426	50.461	29.5571	63.7722	26.8767
NCU14012	CM002236	-	1993520	1996459	7.27703	8.32691	17.2274	7.83288	16.178	6.734	14.3703	7.63126	9.71462	20.7868	10.5877	22.1956	10.1174	21.0705	10.1399	4.35353	9.31861	5.36735	11.5268	5.36735	14.1431	5.02941	7.41745	16.4461	9.43432	19.967	7.6163	16.4329	8.15602
NCU01926	CM002236	+	1996875	1999171	4.48409	5.15594	10.667	3.89755	8.04997	3.73316	7.96654	4.26222	0.595319	1.27383	0.39074	0.819131	0	0	0.328686	3.21742	6.8868	3.10815	6.67502	3.10815	6.6	3.14457	2.32224	5.14891	2.5324	5.35965	2.81812	6.08036	2.55759
NCU01924	CM002236	-	2003874	2006615	56.5012	64.9079	134.287	72.3195	149.368	74.1673	158.273	70.4649	55.2275	118.173	51.2992	107.542	51.3368	106.914	52.6212	44.8965	96.0997	42.6632	91.623	42.6632	96.6853	43.4077	72.6536	161.089	83.2032	176.093	98.191	211.857	84.6826
NCU01923	CM002236	-	2010797	2011866	0	0	0	0	0	1.93433	4.12784	0.644775	0	0	0	0	0	0	0	0	0	0	0	0	0	0	0	0	0	0	0	0	0
NCU01922	CM002236	+	2022855	2024545	11.4271	13.0758	27.0522	13.4108	27.6987	12.6377	26.9687	13.0414	8.06734	17.262	11.7875	24.7109	15.293	31.8491	11.7159	33.659	72.0462	31.6484	67.9677	31.6484	88.1005	32.3186	45.4827	100.845	64.3173	136.123	60.0159	129.49	56.6053
NCU11201	CM002236	-	2024678	2026493	1.07585	1.23107	2.54693	4.03791	8.33986	3.27281	6.98416	2.84726	2.00624	4.29285	2.44661	5.12897	1.12877	2.35077	1.86054	7.59369	16.2541	4.92569	10.5783	4.92569	14.7024	5.81502	13.3415	29.581	34.5952	73.2182	20.0034	43.1593	22.6467
NCU15017	CM002236	-	2024739	2024832	0	0	0	0	0	0	0	0	0	0	0	0	0	0	0	0.001202	0.002574	0.009837	0.021126	0.009837	0.009712	0.00695867	0.005716	0.012673	0.005326	0.011272	0.01516	0.03271	0.008734
NCU16346	CM002236	-	2027524	2029510	0.177515	0.203126	0.420243	0.191226	0.394957	0.165869	0.353964	0.18674	0	0	0	0	0.189104	0.393827	0.0630347	0.404483	0.865785	0.358018	0.768874	0.358018	0	0.373506	0.201791	0.447414	0	0	1.07652	2.32271	0.426105
NCU11200	CM002236	-	2029768	2031216	0	0	0	1.25885	2.60002	1.97116	4.20644	1.07667	2.19365	4.69385	1.04943	2.19997	2.3265	4.84516	1.85653	2.92788	6.26703	1.54963	3.32797	1.54963	4.82277	2.00905	2.1912	4.85836	3.32972	7.0471	1.30257	2.81042	2.27449
NCU01920	CM002236	+	2032053	2033664	7.83704	8.96772	18.5532	10.1152	20.8919	8.35552	17.8306	9.14615	3.33175	7.12909	2.74344	5.75124	2.61982	5.45603	2.89834	13.3174	28.5056	11.123	23.8875	11.123	28.0352	11.8545	11.4988	25.4954	9.14419	19.353	9.29641	20.0579	9.97981
NCU01919	CM002236	-	2033374	2035692	52.9775	60.6207	125.417	52.3873	108.2	50.8273	108.465	54.6118	79.3274	169.74	68.9622	144.569	66.9203	139.368	71.7366	59.8936	128.2	52.2145	112.135	52.2145	107.208	54.7742	34.8554	77.2819	34.4032	72.8119	36.3664	78.4641	35.2083
NCU01918	CM002236	+	2035932	2038074	54.9782	62.91	130.154	55.1935	113.996	59.7904	127.592	59.298	42.1943	90.2849	44.641	93.5834	36.9921	77.0395	41.2758	76.3762	163.481	70.0919	150.528	70.0919	159.946	72.1866	42.8418	94.9896	37.6414	79.6654	28.0703	60.5645	36.1845
NCU01917	CM002236	+	2038909	2042164	0.338037	0.386807	0.800258	0.337293	0.696643	0.695803	1.48484	0.473301	0.305289	0.653241	0.945609	1.98233	0.458649	0.955181	0.569849	1.42857	3.05781	0.452659	0.972124	0.452659	1.42775	0.777962	0	0	0.438235	0.927493	0.205464	0.443309	0.214566
NCU01916	CM002236	+	2042662	2045057	11.7914	13.4926	27.9146	13.5005	27.8838	10.3392	22.0637	12.4441	22.4065	47.9442	14.4544	30.3016	12.7495	26.552	16.5368	11.9403	25.5578	12.6783	27.2278	12.6783	25.6563	12.4323	11.2264	24.8914	18.0207	38.1395	15.2541	32.9122	14.8337
NCU01914	CM002236	-	2044910	2047027	74.089	84.778	175.396	90.6144	187.154	84.8152	180.995	86.7359	40.013	85.6175	35.6174	74.6667	34.9363	72.7582	36.8556	84.0128	179.827	80.9862	173.925	80.9862	166.371	81.9951	69.532	154.168	90.8261	192.227	85.4199	184.302	81.926
NCU01913	CM002236	-	2047075	2049390	22.6929	25.9668	53.7223	24.5522	50.7099	24.9333	53.2075	25.1508	22.6888	48.5483	20.624	43.2353	23.6916	49.34	22.3348	23.0885	49.4202	22.3927	48.0903	22.3927	48.2128	22.6246	21.068	46.7124	18.8238	39.8393	14.2385	30.7209	18.0434
NCU01912	CM002236	+	2050359	2055370	52.0837	62.5385	129.385	62.4631	129.011	61.2393	130.684	62.0803	48.7826	104.382	48.3239	101.304	45.9852	95.7686	47.6972	48.2044	103.18	43.5895	93.6122	43.5895	114.408	45.1278	35.4768	78.6597	29.7365	62.935	31.764	68.5339	32.3257
NCU01911	CM002236	+	2057037	2061339	14.4744	16.5627	34.2662	19.8668	41.0327	24.5891	52.473	20.3395	12.3608	26.449	8.23711	17.2679	11.0689	23.052	10.5556	17.9586	38.4398	16.8279	36.1393	16.8279	33.3791	17.2048	15.371	34.0809	18.1086	38.3256	15.0865	32.5506	16.1887
NCU01910	CM002236	-	2061552	2068715	4.58385	5.24518	10.8517	5.90292	12.1919	5.94482	12.6862	5.69764	1.8487	3.95574	2.49657	5.23371	2.41738	5.03441	2.25422	4.71637	10.0953	3.77989	8.11763	3.77989	9.1241	4.09205	2.89943	6.42867	3.00111	6.35163	3.21995	6.94736	3.04016
NCU01908	CM002236	-	2069608	2073958	9.61142	10.9981	22.7538	10.6306	21.9564	12.9654	27.6681	11.5314	9.89179	21.1659	7.15635	15.0023	6.84121	14.2475	7.96312	10.6716	22.8423	11.0605	23.7534	11.0605	24.0991	10.9309	8.92809	19.7955	7.18687	15.2105	9.42153	20.3279	8.51216
NCU01907	CM002236	+	2075119	2077835	25.1606	28.7906	59.5643	21.987	45.4118	26.531	56.6169	25.7695	29.3397	62.7795	36.2648	76.024	32.1076	66.8672	32.5707	24.1757	51.7475	23.3349	50.1136	23.3349	52.1079	23.6152	36.6108	81.174	32.9299	69.6937	30.1272	65.0025	33.2226
NCU01906	CM002236	+	2077848	2079777	9.25651	10.592	21.9136	13.6348	28.1611	12.3128	26.2754	12.1798	10.6237	22.7321	15.1303	31.7186	14.9694	31.1753	13.5745	7.38727	15.8122	10.3291	22.1826	10.3291	12.8918	9.34848	8.2332	18.2548	10.2776	21.7518	9.54786	20.6004	9.35289
NCU01905	CM002236	-	2079813	2081745	0.593152	0.678728	1.40421	1.13201	2.33805	1.84836	3.94439	1.2197	0.934329	1.99922	2.04155	4.27982	1.91417	3.98645	1.63002	4.02929	8.62457	5.95794	12.7952	5.95794	10.1661	5.31506	6.64173	14.7262	8.71284	18.4401	10.0662	21.7188	8.47358
NCU01904	CM002236	+	2082506	2083718	8.40011	9.61202	19.8861	11.8397	24.4536	16.9529	36.1775	12.8016	5.63062	12.0481	8.26481	17.326	7.00207	14.5825	6.96583	14.7898	31.6572	16.3602	35.135	16.3602	27.0234	15.8367	13.5184	29.9733	15.181	32.1295	21.7409	46.9082	16.8135
NCU01903	CM002236	-	2083623	2086090	5.69964	6.52194	13.4931	4.07927	8.42529	6.4104	13.6798	5.67054	16.496	35.2971	10.9826	23.0234	14.5742	30.3521	14.0176	4.81386	10.3039	1.81992	3.90844	1.81992	10.9372	2.8179	11.3927	25.2602	11.7396	24.846	8.97792	19.3707	10.7034
NCU16347	CM002236	-	2085202	2086399	23.9617	27.4188	56.7262	20.0934	41.5007	20.8246	44.4395	22.7789	33.7191	72.1502	42.3062	88.689	58.5057	121.844	44.8437	25.087	53.698	22.978	49.3473	22.978	51.0586	23.681	52.5446	116.503	35.7011	75.5587	31.2822	67.4944	39.8426
NCU01902	CM002236	-	2087888	2089001	105.726	120.98	250.293	118.084	243.891	107.465	229.33	115.51	115.01	246.092	145.821	305.693	131.072	272.969	130.634	116.54	249.45	111.951	240.425	111.951	226.677	113.481	69.0208	153.034	50.1023	106.038	54.7247	118.074	57.9493
NCU01901	CM002236	+	2089726	2094506	4.40485	5.04035	10.4279	4.81905	9.95323	6.24686	13.3308	5.36875	2.91732	6.24232	2.14988	4.50692	2.43772	5.07678	2.50164	7.58967	16.2455	6.75819	14.5138	6.75819	18.3608	7.03535	6.67937	14.8096	7.89477	16.7087	7.07448	15.2639	7.21621
NCU01900	CM002236	+	2095226	2096471	2.55217	2.92038	6.04192	3.58149	7.39717	3.24296	6.92046	3.24827	0.928108	1.98591	1.94264	4.07247	2.92397	6.08945	1.93157	1.78113	3.81245	0.816491	1.75348	0.816491	2.49436	1.13804	2.4213	5.36856	2.99787	6.34477	2.91655	6.29275	2.77858
NCU01899	CM002236	+	2096686	2100083	2.28226	2.61153	5.40296	2.10924	4.35641	3.06366	6.53783	2.59481	1.77693	3.80217	2.78276	5.83365	3.35428	6.98562	2.63799	1.90012	4.06715	2.03061	4.36091	2.03061	2.70549	1.98711	0.552294	1.22456	1.42043	3.00623	1.05527	2.27685	1.00933
NCU16348	CM002236	+	2100119	2100880	1.76378	2.01825	4.17552	0.65877	1.36062	0.753365	1.60768	1.14346	0.403725	0.863868	0.935884	1.96195	1.03872	2.16324	0.792777	3.61305	7.73362	2.29124	4.92064	2.29124	5.59526	2.73184	3.10743	6.88984	3.20886	6.79131	3.99746	8.62492	3.43792
NCU01898	CM002236	+	2102000	2104394	54.0603	68.0217	140.729	68.2586	140.981	66.9751	142.924	67.7518	59.69	127.721	50.0109	104.841	61.0807	127.206	56.9272	31.743	67.945	30.7831	66.1095	30.7831	69.7768	31.1031	7.85505	17.4163	9.8814	20.9133	12.9598	27.962	10.2321
NCU01897	CM002236	-	2105454	2107502	20.6134	23.5873	48.7994	21.8482	45.1251	20.9886	44.7895	22.1414	4.55077	9.73748	4.02878	8.44576	2.7788	5.78712	3.78612	28.8536	61.7603	18.6302	40.01	18.6302	54.603	22.038	21.886	48.5261	18.9711	40.1508	22.7188	49.0181	21.192
NCU01896	CM002236	-	2108944	2112661	2.72862	3.12228	6.45964	3.4528	7.13139	2.49585	5.32613	3.02365	3.51076	7.51212	3.75644	7.87485	3.85055	8.01914	3.70592	0.65454	1.40102	1.0744	2.30736	1.0744	1.15865	0.934445	0.165713	0.367421	0.241928	0.512023	0.361871	0.780772	0.256504
NCU01895	CM002236	+	2113962	2118659	14.8405	17.0379	35.2495	17.7647	36.691	17.5695	37.4931	17.4574	11.1028	23.7572	7.65911	16.0562	8.68352	18.0843	9.14848	22.2918	47.7148	22.2889	47.8673	22.2889	42.3446	22.2898	13.2762	29.4362	10.4576	22.1327	10.93	23.5826	11.5546
NCU01894	CM002236	+	2119037	2120964	83.4486	95.488	197.554	92.6117	191.279	74.1099	158.15	87.4032	60.8417	130.186	37.902	79.4562	39.563	82.3937	46.1022	79.4548	170.071	71.4976	153.547	71.4976	193.377	74.15	48.3664	107.239	52.6804	111.494	48.8668	105.435	49.9712
NCU01893	CM002236	-	2121862	2125669	9.36423	10.7152	22.1686	11.8264	24.4261	11.6217	24.8007	11.3878	12.1394	25.9753	19.2743	40.4058	17.7131	36.8892	16.3756	11.2648	24.1119	13.1451	28.2302	13.1451	27.1678	12.5183	46.3196	102.701	40.7927	86.3347	38.1181	82.2435	41.7435
NCU01891	CM002236	-	2128881	2130178	11.8898	13.6052	28.1476	13.4328	27.7441	17.9089	38.2175	14.9823	20.8894	44.6981	33.4364	70.0946	30.7841	64.1107	28.37	7.77948	16.6517	9.02352	19.3788	9.02352	14.2105	8.60884	32.4281	71.9001	32.809	69.4378	46.888	101.166	37.375
NCU14013	CM002236	+	2132738	2133742	0.283912	0.324873	0.672124	0	0	0	0	0.108291	0.350771	0.750561	0	0	0	0	0.116924	0	0	0	0	0	0.988734	0	0.919205	2.03808	1.24493	2.63481	0	0	0.72138
NCU01889	CM002236	+	2135574	2138080	7.69017	8.79965	18.2055	8.77659	18.1271	9.39403	20.0468	8.99009	13.9461	29.8412	13.5498	28.4051	8.57844	17.8654	12.0248	7.07775	15.1497	6.87713	14.7692	6.87713	18.4447	6.944	7.46433	16.55	7.40362	15.6692	9.25147	19.9609	8.0398
NCU01888	CM002236	-	2138159	2142235	4.49006	5.19173	10.7411	5.01997	10.3682	4.05724	8.65812	4.75631	2.3711	5.07354	2.16463	4.53785	3.60035	7.49808	2.71203	4.2814	9.16422	4.15389	8.92083	4.15389	8.26446	4.19639	5.03039	11.1535	5.02301	10.6308	3.98507	8.59819	4.67949
NCU01886	CM002236	-	2142230	2146277	75.177	86.023	177.972	105.923	218.773	111.107	237.101	101.018	216.474	463.199	230.687	483.602	224.012	466.526	223.724	44.4462	95.1358	39.0179	83.7942	39.0179	80.6221	40.8273	102.427	227.103	102.585	217.114	106.38	229.525	103.797
NCU10570	CM002236	-	2148869	2150578	0.793666	0.908171	1.8789	0	0	1.04286	2.22546	0.650345	3.86299	8.26581	9.56584	20.0534	11.5709	24.0975	8.33325	5.2193	11.1718	2.39646	5.14659	2.39646	8.86543	3.3374	4.09864	9.08758	4.44287	9.403	8.75695	18.894	5.76615
NCU01884	CM002236	-	2152174	2155921	1.09152	1.24899	2.58402	1.6972	3.50538	1.31435	2.8048	1.42018	1.24143	2.65634	0.597668	1.25293	1.38135	2.87678	1.07348	1.27316	2.72517	2.18598	4.69458	2.18598	4.86625	1.88171	1.07397	2.38123	0.567045	1.20011	0.801231	1.72873	0.814083
NCU01883	CM002236	+	2156300	2159194	12.9491	14.8173	30.6553	18.2287	37.6495	19.8053	42.2645	17.6171	21.35	45.6835	22.0743	46.2756	19.8893	41.4214	21.1045	16.5912	35.513	15.6464	33.6019	15.6464	34.3456	15.9613	22.8747	50.7182	20.3473	43.0636	24.7903	53.4876	22.6708
NCU01882	CM002236	-	2159810	2162905	36.8709	42.8724	88.698	49.6377	102.521	52.4783	111.988	48.3295	35.0798	75.0617	24.3437	51.0332	30.2718	63.0439	29.8984	96.6046	206.779	88.2432	189.51	88.2432	185.658	91.0303	21.7425	48.2078	18.7837	39.7544	24.1499	52.1058	21.5587
NCU16349	CM002236	+	2166496	2167240	0.332886	0.380913	0.788064	0.289131	0.597169	0.298062	0.636062	0.322702	0.37977	0.81261	0	0	0.044328	0.092316	0.141366	2.32584	4.9784	2.07741	4.46141	2.07741	7.00434	2.16022	2.38795	5.2946	1.25347	2.65288	1.48991	3.21463	1.71044
NCU01881	CM002236	-	2167484	2171553	13.6876	19.3019	39.9333	23.2289	47.9767	21.3675	45.5982	21.2994	2.98596	6.38919	4.37629	9.17427	3.6463	7.59376	3.66952	21.781	46.6216	20.8765	44.8341	20.8765	47.9508	21.178	14.9158	33.0716	14.1545	29.957	15.013	32.392	14.6944
NCU01880	CM002236	-	2172002	2173444	0.45045	0.515438	1.06638	0.231671	0.478492	1.20049	2.56183	0.649198	0.485464	1.03877	0	0	0.262076	0.545798	0.24918	2.72476	5.83227	2.27407	4.88377	2.27407	4.98248	2.4243	1.18244	2.62174	3.10929	6.58059	1.56641	3.37969	1.95272
NCU01879	CM002236	-	2173855	2176291	35.8271	40.996	84.816	38.6234	79.7724	40.422	86.2603	40.0138	44.0804	94.3208	40.2612	84.402	41.0207	85.4294	41.7874	50.9102	108.972	57.4849	123.454	57.4849	132.541	55.2934	28.2777	62.6979	25.4213	53.8022	21.6039	46.6126	25.101
NCU01878	CM002236	+	2176912	2181105	19.4877	22.2993	46.1346	18.345	37.8897	18.3098	39.0731	19.6514	21.4319	45.8587	18.671	39.1412	23.035	47.9726	21.046	17.0534	36.5024	18.0347	38.731	18.0347	43.8459	17.7076	15.6443	34.6869	12.5301	26.519	11.9986	25.8882	13.391
NCU01877	CM002236	-	2181255	2182178	0	0	0	0	0	0	0	0	0	0	0	0	0	0	0	0	0	0	0	0	0	0	0	0	0	0	0	0	0
NCU01876	CM002236	+	2182903	2183504	0	0	0	0	0	0	0	0	0	0	0	0	0	0	0	0	0	0	0	0	0	0	0	0	0	0	0	0	0
NCU01875	CM002236	+	2185114	2185510	0	0	0	0	0	0	0	0	0	0	0	0	0	0	0	0	0	0	0	0	0	0	0	0	0	0	0	0	0
NCU01874	CM002236	+	2186207	2187375	1.55244	1.77641	3.67518	1.24504	2.5715	2.73784	5.84253	1.91976	4.29878	9.19828	4.50518	9.44447	4.40078	9.16504	4.40158	4.65628	9.96664	5.31009	11.4039	5.31009	7.6863	5.09215	4.57895	10.1525	4.3136	9.12942	5.70551	12.3102	4.86602
NCU16350	CM002236	-	2189357	2190409	0.25641	0.293403	0.607017	0	0	0.699783	1.49333	0.331062	0	0	0	0	0.233695	0.486691	0.0778983	0	0	0.555283	1.19252	0.555283	0	0.370189	0	0	0.191638	0.405588	0	0	0.0638793
NCU01873	CM002236	-	2190761	2194310	5.39192	6.16983	12.7647	7.21802	14.908	10.0284	21.4005	7.8054	0.99735	2.13407	1.14114	2.39223	1.23714	2.57645	1.12521	5.74179	12.2901	6.82043	14.6475	6.82043	14.6901	6.46088	6.1683	13.6765	7.72534	16.3501	13.3909	28.8922	9.09485
NCU01872	CM002236	-	2194873	2195818	0.033746	0.038615	0.079889	0.379987	0.784823	0.179746	0.383577	0.199449	0.259067	0.554337	0.141731	0.297118	0.219406	0.456934	0.206735	0.006823	0.014605	0.181818	0.390471	0.181818	0.000349	0.123486	0.244498	0.542104	0.347028	0.734458	0.330858	0.713857	0.307461
NCU01871	CM002236	+	2195247	2199383	211.825	269.737	558.054	361.045	745.699	325.732	695.111	318.838	108.51	232.183	177.274	371.63	155.682	324.223	147.155	199.635	427.313	156.381	335.841	156.381	347.948	170.799	177.788	394.194	448.299	948.791	566.827	1222.98	397.638
NCU01870	CM002236	+	2199566	2201526	0	0	0	0	0	0.692524	1.47784	0.230841	0.37862	0.810149	0.366403	0.768111	0.360822	0.751447	0.368615	0.510653	1.09304	0.451441	0.969507	0.451441	1.07162	0.471178	0.863143	1.91378	1.35237	2.8622	1.35629	2.92632	1.1906
NCU01869	CM002236	+	2202126	2203398	0.89056	1.01904	2.10828	0.377213	0.779093	0.810398	1.72938	0.735552	1.10131	2.35653	1.80377	3.78136	1.98818	4.14056	1.63109	0.439861	0.941508	1.41347	3.03556	1.41347	1.19929	1.08894	4.94493	10.964	6.17572	13.0705	4.76466	10.2802	5.2951
NCU01868	CM002236	-	2203777	2206081	0.88765	1.01571	2.10139	2.82156	5.82763	1.41552	3.02071	1.75093	1.11211	2.37963	0.56859	1.19197	0.861536	1.79423	0.847412	4.3141	9.2342	5.31544	11.4154	5.31544	11.4136	4.98166	7.66891	17.0036	7.16237	15.1586	6.47045	13.9606	7.10058
NCU01867	CM002236	-	2206690	2207912	0.278261	0.318407	0.658746	0.980549	2.02522	0.418965	0.894068	0.57264	0.694742	1.48657	0	0	0	0	0.231581	2.82609	6.04917	4.63239	9.94845	4.63239	6.94428	4.03029	2.03408	4.50999	2.74307	5.80551	3.38634	7.30636	2.72116
NCU01866	CM002236	+	2209870	2211984	0	0	0	0.12196	0.251896	0	0	0.0406533	0	0	0	0	0	0	0	0.499969	1.07017	0	0	0	0	0.166656	0.69714	1.54571	1.43137	3.02939	1.02216	2.20541	1.05022
NCU01865	CM002236	+	2212166	2214400	2.47137	2.82792	5.85064	4.65744	9.61943	3.31076	7.06514	3.59871	7.15375	15.3072	4.25787	8.92602	4.22454	8.798	5.21205	2.9748	6.36747	5.01437	10.7688	5.01437	9.21962	4.33451	3.11084	6.89741	4.25023	8.9953	2.58733	5.58242	3.31613
NCU14014	CM002236	-	2215025	2215728	0.995549	1.13918	2.35683	0.855621	1.76719	1.69141	3.60945	1.22874	2.42516	5.18922	2.05124	4.30013	2.67744	5.57601	2.38461	0	0	0	0	0	0	0	0.829797	1.83984	0	0	0	0	0.276599
NCU15018	CM002236	+	2216452	2216522	0	0	0	0	0	0	0	0	0	0	0	0	0	0	0	0	0	0	0	0	0	0	0	0	0	0	0	0	0
NCU16352	CM002236	-	2219336	2220495	0.327586	0.374848	0.775517	0.235105	0.485585	0.13459	0.287215	0.248181	3.1111	6.65696	1.71327	3.59163	2.53556	5.28054	2.45331	0.118644	0.253955	0.653367	1.40316	0.653367	0.556896	0.475126	1.0417	2.30967	0.607012	1.2847	0.347958	0.750753	0.665556
NCU01863	CM002236	+	2222205	2223003	0	0	0	0	0	0	0	0	0.685446	1.46668	0	0	0	0	0.228482	0	0	0	0	0	0.606341	0	0	0	0.784201	1.6597	0	0	0.2614
NCU01862	CM002236	+	2223366	2226430	5.82643	6.66702	13.7933	6.00314	12.3988	5.45575	11.6425	6.04197	14.3325	30.668	10.0542	21.0772	10.8993	22.6988	11.762	19.4137	41.5546	19.8915	42.7187	19.8915	55.1559	19.7322	47.9899	106.404	37.0001	78.308	38.9812	84.1058	41.3238
NCU01861	CM002236	-	2226728	2228146	4.09655	4.68757	9.69803	4.82636	9.96831	6.0978	13.0127	5.20391	0	0	0.624356	1.30887	0.405394	0.844271	0.34325	2.02608	4.33677	3.26745	7.01712	3.26745	4.29283	2.85366	30.7885	68.2648	53.7452	113.748	47.0609	101.538	43.8648
NCU01860	CM002236	-	2230997	2232628	0	0	0	0	0	0.10211	0.217903	0.0340367	2.03039	4.34451	2.64732	5.54973	1.48631	3.09537	2.05467	0.578345	1.23793	0.64884	1.39344	0.64884	3.9422	0.625342	5.76248	12.7767	7.88983	16.6983	4.35865	9.40422	6.00366
NCU01859	CM002236	-	2233083	2235079	147.451	168.724	349.071	149.33	308.425	148.953	317.865	155.669	125.162	267.815	133.142	279.113	125.815	262.023	128.04	151.223	323.689	144.652	310.652	144.652	313.726	146.842	111.479	247.172	92.6321	196.049	100	215.761	101.37
NCU01858	CM002236	+	2235195	2236878	8.5886	9.8277	20.3324	7.44271	15.3721	6.00996	12.8252	7.76012	5.97749	12.7903	4.84187	10.1503	6.43285	13.397	5.75073	5.13418	10.9896	4.93764	10.604	4.93764	10.628	5.00315	5.60989	12.4384	4.98583	10.5521	6.09117	13.1423	5.5623
NCU01857	CM002236	+	2236949	2241214	9.08837	10.3996	21.5155	10.4998	21.6862	10.3553	22.0982	10.4182	16.033	34.3066	14.3476	30.0776	13.7968	28.733	14.7258	9.91886	21.231	10.748	23.0823	10.748	29.8305	10.4716	13.5246	29.987	9.59722	20.3118	10.4525	22.5523	11.1914
NCU01856	CM002236	-	2241564	2244540	134.887	154.347	319.327	149.005	307.753	148.286	316.441	150.546	64.2546	137.488	106.352	222.951	101.581	211.553	90.7292	97.6686	209.057	88.9215	190.967	88.9215	171.708	91.8372	43.3351	96.0833	45.1042	95.4598	50.8238	109.657	46.421
NCU16353	CM002236	-	2246768	2247766	1.63163	1.86703	3.86267	0.910419	1.88037	1.46762	3.13189	1.41502	1.14769	2.45575	1.05984	2.2218	0.895734	1.86545	1.03442	1.09284	2.33919	0.483182	1.03767	0.483182	2.54587	0.686401	0.306093	0.678674	0.582352	1.2325	0.181815	0.392285	0.356753
NCU01855	CM002236	-	2248780	2250631	41.7615	47.7865	98.8647	50.737	104.792	41.3057	88.1461	46.6097	56.4131	120.71	27.7887	58.2551	35.2386	73.3878	39.8135	50.4213	107.925	40.2655	86.4735	40.2655	94.8308	43.6508	40.074	88.8527	34.7819	73.6134	39.1038	84.3703	37.9866
NCU01854	CM002236	+	2250830	2253705	36.3242	41.5649	85.9928	37.745	77.9581	39.2789	83.8209	39.5296	47.1835	100.961	52.2565	109.548	43.8024	91.2226	47.7475	43.4173	92.9335	50.3769	108.189	50.3769	116.033	48.0571	55.0288	122.011	50.8829	107.69	48.4237	104.479	51.4451
NCU01853	CM002236	+	2256727	2259390	0	0	0	0	0	0	0	0	0	0	0	0	0	0	0	0.509387	1.09033	0	0	0	0	0.169796	0.892459	1.97878	0	0	0	0	0.297486
NCU01852	CM002236	+	2260483	2261849	0.275463	0.315205	0.652122	0.498756	1.03013	1.21193	2.58625	0.675297	0.732145	1.5666	0.595839	1.24909	0.936233	1.94979	0.754739	1.39775	2.99185	1.90929	4.10037	1.90929	4.77225	1.73878	1.30165	2.88605	2.95095	6.24547	3.17153	6.84289	2.47471
NCU01851	CM002236	-	2261932	2263002	0.534653	0.611789	1.26572	1.27665	2.63679	0.727388	1.55224	0.871944	1.55599	3.32942	0.637857	1.33718	1.92806	4.01537	1.37397	0.345538	0.739613	1.66118	3.56753	1.66118	2.20781	1.22263	2.28251	5.06083	1.90019	4.02162	2.84273	6.13347	2.34181
NCU01850	CM002236	+	2263267	2265353	12.6563	14.4823	29.9622	13.9888	28.8924	15.3783	32.8172	14.6165	22.0016	47.0779	21.6752	45.439	23.3235	48.5734	22.3335	15.483	33.1408	14.2685	30.6428	14.2685	36.009	14.6733	20.4342	45.307	19.0903	40.4033	18.7699	40.4978	19.4314
NCU01849	CM002236	-	2265841	2267170	0.442142	0.505931	1.04671	1.21686	2.5133	1.24716	2.66144	0.989986	1.34219	2.87193	1.60572	3.36616	0	0	0.982635	2.41356	5.16616	2.7431	5.89104	2.7431	6.58684	2.63325	1.81704	4.02877	2.0485	4.33549	4.393	9.47832	2.75285
NCU01848	CM002236	+	2269950	2270613	0	0	0	0	0	0	0	0	0	0	0	0	0	0	0	0	0	0	0	0	0	0	0	0	0	0	0	0	0
NCU15019	CM002236	+	2271375	2271466	0	0	0	0	0	0	0	0	0	0	0	0	0	0	0	0	0	0	0	0	0	0	0	0	0	0	0	0	0
NCU09970	CM002236	-	2345343	2346397	0	0	0	0	0	0	0	0	0.592878	1.26861	0.171719	0.359984	0	0	0.254866	0.250991	0.537238	0.027908	0.059934	0.027908	0	0.102269	0.5925	1.3137	0.234969	0.497295	0.350448	0.756127	0.392639
NCU09971	CM002236	+	2345973	2348152	0.892162	1.02088	2.11208	0.624251	1.28932	1.08499	2.31536	0.910039	0	0	0.819927	1.71886	0.26805	0.558239	0.362659	2.1145	4.52602	2.88561	6.1971	2.88561	5.77541	2.62857	6.84625	15.1796	8.57899	18.1568	8.81704	19.0236	8.08076
NCU15020	CM002236	-	2348306	2348397	0	0	0	0	0	0	0	0	0	0	0	0	0	0	0	0	0	0	0	0	0	0	0	0	0	0	0	0	0
NCU09972	CM002236	-	2348752	2350505	14.3005	16.3637	33.8546	15.0399	31.0633	14.7648	31.508	15.3895	21.5696	46.1535	17.3167	36.3021	18.1277	37.7527	19.0047	26.3142	56.3248	26.8657	57.6964	26.8657	56.2825	26.6819	20.4391	45.3179	17.6634	37.3832	20.5084	44.2489	19.537
NCU09973	CM002236	+	2350963	2351903	1.06427	1.21781	2.51951	1.17166	2.41993	0.599788	1.27994	0.99642	2.27977	4.87813	2.1148	4.43338	1.12391	2.34065	1.8395	6.2932	13.4704	5.01066	10.7608	5.01066	14.9031	5.43818	8.62177	19.1163	9.24339	19.563	8.84538	19.0848	8.90352
NCU09974	CM002236	-	2351882	2355562	7.35218	9.30956	19.2604	8.9798	18.5468	11.4809	24.5002	9.92342	20.2907	43.4169	20.4987	42.9725	22.5902	47.0462	21.1265	15.4863	33.1479	17.7345	38.0863	17.7345	40.2734	16.9851	61.0935	135.457	44.3808	93.9288	45.2488	97.6287	50.241
NCU09975	CM002236	+	2355741	2360895	3.29732	4.16959	8.62639	3.52291	7.27619	4.04411	8.6301	3.9122	17.8754	38.2488	18.3672	38.5043	15.2963	31.8559	17.1796	10.1086	21.6371	11.7526	25.2398	11.7526	31.4341	11.2046	91.4575	202.781	59.0481	124.971	63.6335	137.296	71.3797
NCU09976	CM002236	+	2361425	2362324	0	0	0	0.510538	1.05446	0	0	0.170179	0	0	0	0	0	0	0	2.87148	6.14633	1.59671	3.42906	1.59671	3.55639	2.02163	2.56963	5.69742	2.63706	5.58114	2.063	4.45113	2.42323
NCU09977	CM002236	-	2362386	2363874	0.504301	0.577058	1.19387	0	0	1.05197	2.2449	0.54301	0	0	0	0	0	0	0	0	0	0	0	0	0	0	0	0	0	0	0	0	0
NCU09978	CM002236	+	2364182	2366871	0.368852	0.422068	0.873208	0.464111	0.958571	0.520082	1.10985	0.468754	1.10103	2.35592	4.81591	10.0959	3.9269	8.17814	3.28128	0.64822	1.3875	0.373083	0.801228	0.373083	1.30742	0.464795	0.519718	1.15233	1.57634	3.3362	1.7063	3.68151	1.26745
NCU15021	CM002236	+	2367533	2367622	0	0	0	0	0	0	0	0	0	0	0	0	0	0	0	0	0	0	0	0	0	0	0	0	0	0	0	0	0
NCU09980	CM002236	+	2368589	2371762	14.2204	16.272	33.665	16.3083	33.683	12.8364	27.3928	15.1389	18.9219	40.4879	12.9473	27.1422	14.4433	30.0795	15.4375	16.4076	35.12	18.123	38.9207	18.123	40.6169	17.5512	26.882	59.6031	18.4857	39.1237	19.5046	42.0831	21.6241
NCU09981	CM002236	+	2374776	2375822	0	0	0	0	0	0	0	0	0	0	0	0	0	0	0	0	0	0	0	0	0	0	0	0	0.648412	1.37232	0	0	0.216137
NCU09982	CM002236	-	2378823	2381643	24.5209	28.0586	58.05	21.128	43.6375	27.0627	57.7516	25.4164	29.9907	64.1724	27.5878	57.8339	28.8379	60.0576	28.8055	26.1136	55.8953	24.585	52.7984	24.585	58.9382	25.0945	26.1924	58.0743	22.7476	48.1435	29.2074	63.0178	26.0491
NCU02463	CM002236	+	2404602	2406431	24.492	28.0255	57.9816	27.8607	57.5433	32.609	69.5874	29.4984	71.3406	152.651	86.7668	181.894	74.4597	155.069	77.5224	36.7196	78.5972	36.0207	77.3575	36.0207	76.7823	36.2537	73.1954	162.29	72.4436	153.321	69.111	149.114	71.5833
NCU02464	CM002236	-	2406529	2409185	83.7105	95.7877	198.174	95.8992	198.069	94.3164	201.271	95.3344	46.3981	99.2801	31.6248	66.2969	32.9473	68.6159	36.9901	104.049	222.713	92.3139	198.252	92.3139	178.097	96.2254	60.4286	133.983	43.9848	93.0905	37.4841	80.8756	47.2992
NCU02465	CM002236	-	2410143	2410376	0.371847	0.425495	0.880299	0.338786	0.699725	0.027987	0.059724	0.264089	0.555558	1.18875	1.56672	3.2844	1.12302	2.3388	1.08177	2.19527	4.69892	2.3012	4.94201	2.3012	4.26773	2.26589	2.78776	6.18106	0.953567	2.01816	1.80878	3.90262	1.85003
NCU02466	CM002236	+	2410202	2413179	9.75258	11.2003	23.172	12.7926	26.4218	10.6108	22.6433	11.5345	11.0083	23.555	14.2124	29.7942	10.2614	21.3703	11.8273	45.4023	97.1823	50.4866	108.424	50.4866	101.182	48.7918	29.2874	64.9364	31.3631	66.3776	34.3991	74.2195	31.6832
NCU02467	CM002236	-	2413140	2414851	15.5029	17.7396	36.7011	10.2292	21.1273	9.66562	20.6264	12.5448	6.12262	13.1008	3.90042	8.17667	4.53261	9.43958	4.85188	11.6327	24.8994	10.0076	21.4921	10.0076	19.8227	10.5493	7.98801	17.7112	11.0254	23.3344	13.6673	29.4886	10.8936
NCU02468	CM002236	+	2416512	2419501	50.5804	57.8779	119.743	58.8381	121.524	55.4809	118.396	57.3989	49.9098	106.794	25.7308	53.941	30.4416	63.3975	35.3608	40.7163	87.152	39.3241	84.4519	39.3241	83.4377	39.7882	28.1416	62.396	18.523	39.2027	18.5159	39.9498	21.7268
NCU02470	CM002236	-	2419527	2422605	18.9816	21.7201	44.9364	21.9591	45.3541	22.1202	47.2043	21.9331	45.544	97.4525	38.7805	81.2977	35.7066	74.3624	40.0104	18.7414	40.1154	14.6844	31.5359	14.6844	32.5864	16.0367	9.83122	21.798	16.7794	35.5124	17.8133	38.434	14.808
NCU16357	CM002236	+	2426077	2427035	0	0	0	0	0	0	0	0	0	0	0	0	0	0	0	0	0	0	0	0	0	0	0	0	0	0	0	0	0
NCU02472	CM002236	-	2428436	2430395	105.434	120.645	249.601	129.67	267.82	117.678	251.124	122.664	85.749	183.481	83.05	174.103	86.0548	179.217	84.9513	112.72	241.274	117.984	253.382	117.984	257.107	116.23	96.1302	213.141	68.9029	145.828	87.4814	188.75	84.1715
NCU02473	CM002236	+	2430602	2432745	32.157	36.7964	76.1275	33.4157	69.0166	31.8158	67.8947	34.0093	43.777	93.6716	29.2766	61.3743	28.1274	58.578	33.727	29.7761	63.7349	26.2366	56.3453	26.2366	69.8511	27.4164	28.8012	63.8584	24.215	51.2492	20.2565	43.7053	24.4242
NCU02474	CM002236	-	2432597	2433504	38.5282	44.0868	91.2104	36.08	74.5192	34.1716	72.9219	38.1128	22.9422	49.0905	20.2914	42.538	15.5011	32.2824	19.5782	41.8734	89.6287	44.8175	96.2493	44.8175	94.1335	43.8361	88.1335	195.411	84.2894	178.392	88.6737	191.322	87.0322
NCU02475	CM002236	+	2434400	2438850	78.598	89.9376	186.07	88.6101	183.015	91.0498	194.3	89.8658	7.38323	15.7982	10.5105	22.0338	9.50867	19.8027	9.13413	119.304	255.367	107.971	231.876	107.971	252.067	111.748	138.711	307.552	147.192	311.521	152.141	328.259	146.014
NCU02476	CM002236	-	2438853	2440919	2.24636	2.57045	5.31797	1.77977	3.67591	2.10436	4.49069	2.15153	5.08084	10.8717	3.36695	7.05833	4.01954	8.37106	4.15577	3.32641	7.12009	2.69373	5.78502	2.69373	5.63873	2.90462	7.36866	16.3379	24.1582	51.1291	15.3858	33.1963	15.6375
NCU02477	CM002236	+	2441130	2443083	33.3255	38.1335	78.8937	37.5928	77.6439	32.8715	70.1475	36.1992	33.8028	72.3294	26.6873	55.9461	23.651	49.2556	28.0471	19.979	42.7645	22.5297	48.3845	22.5297	41.4246	21.6795	22.3692	49.5973	21.2214	44.9135	20.784	44.8436	21.4582
NCU15022	CM002236	-	2443470	2443558	0	0	0	0	0	0	0	0	0	0	0	0	0	0	0	0	0	0	0	0	0	0	0	0	0	0	0	0	0
NCU02478	CM002236	-	2443729	2451821	11.4411	13.0917	27.0852	13.6039	28.0973	11.6107	24.7772	12.7688	24.4159	52.2438	23.2084	48.6531	22.3542	46.5548	23.3262	6.38531	13.6676	3.49117	7.49758	3.49117	14.0753	4.45588	4.46638	9.90294	6.04448	12.7927	5.48954	11.8442	5.33347
NCU02479	CM002236	-	2455959	2458205	47.2056	54.0161	111.753	59.1959	122.263	62.1821	132.696	58.4647	29.9402	64.0644	27.0534	56.7136	25.5502	53.2107	27.5146	52.0262	111.361	53.1968	114.245	53.1968	119.639	52.8066	38.7013	85.8091	45.3131	95.9019	46.6475	100.646	43.554
NCU02480	CM002236	+	2459192	2460808	99.4366	116.825	241.698	100.81	208.212	120.262	256.639	112.633	39.0533	83.5642	31.1039	65.2048	33.0759	68.8837	34.411	249.434	533.907	251.504	540.126	251.504	614.807	250.814	116.031	257.266	118.367	250.514	117.873	254.323	117.424
NCU02481	CM002236	-	2460652	2463537	17.2304	19.7163	40.7908	20.7341	42.8239	20.2369	43.1855	20.2291	9.48674	20.2992	6.20083	12.9992	8.90406	18.5436	8.19721	27.078	57.9596	24.8551	53.3784	24.8551	46.9448	25.596	10.3493	22.9468	11.5222	24.386	8.69592	18.7623	10.1892
NCU02482	CM002236	+	2463840	2466909	13.0487	17.1679	35.5184	20.1245	41.5649	15.8374	33.7969	17.7099	30.627	65.5339	28.0874	58.8812	30.0904	62.6661	29.6016	16.314	34.9197	12.6997	27.2737	12.6997	25.5965	13.9045	13.4291	29.7753	11.2116	23.7285	13.5429	29.2201	12.7279
NCU02483	CM002236	+	2470348	2471203	0.319697	0.365821	0.75684	0	0	0.836884	1.78591	0.400902	0	0	0	0	0	0	0	0	0	0	0	0	0	0	0	0	0.439108	0.92934	0	0	0.146369
NCU02485	CM002236	+	2478016	2480713	1.91702	2.19359	4.53828	1.81671	3.75221	1.23092	2.62678	1.74707	4.43922	9.49879	5.43933	11.4028	4.42983	9.22554	4.76946	1.01538	2.1734	1.31326	2.82034	1.31326	2.29787	1.21397	2.36481	5.2433	2.54676	5.39004	1.65222	3.56482	2.18793
NCU02486	CM002236	+	2481601	2483494	0	0	0	0	0	0.198801	0.424241	0.066267	0.182564	0.39064	0.769779	1.61373	0.360219	0.750191	0.437521	0	0	0	0	0	0	0	0	0	0	0	0	0	0
NCU02487	CM002236	+	2485268	2487530	0	0	0	0	0	0	0	0	0	0	0	0	0	0	0	0	0	0	0	0	0.589684	0	0.083013	0.184057	0	0	0.163344	0.352431	0.082119
NCU02488	CM002236	-	2488912	2489846	0	0	0	0.660514	1.36422	0.393514	0.839757	0.351343	0.475189	1.01678	0	0	0	0	0.158396	0	0	0	0	0	0	0	1.66141	3.68371	0.416506	0.881504	0.512876	1.10658	0.863597
NCU10933	CM002236	+	2491512	2493284	12.6027	14.4209	29.8352	17.2946	35.7201	17.0789	36.4464	16.2648	12.8577	27.5122	8.58244	17.9919	8.43202	17.5605	9.95738	6.63835	14.2092	7.51776	16.145	7.51776	13.4095	7.22462	10.8597	24.0784	12.5085	26.4733	10.4854	22.6233	11.2845
NCU10932	CM002236	+	2493771	2495089	0.671557	0.768445	1.58982	0.23884	0.493299	0.507526	1.08306	0.504937	0	0	0.195222	0.409255	0.211841	0.44118	0.135688	0	0	0	0	0	0.912576	0	0.250142	0.554618	0	0	0	0	0.0833807
NCU02490	CM002236	+	2496519	2498642	35.6156	40.754	84.3153	50.4314	104.161	45.6564	97.4305	45.6139	92.1356	197.147	94.6349	198.389	93.8895	195.534	93.5534	42.0133	89.9281	36.6743	78.7611	36.6743	83.2946	38.4539	35.171	77.9817	27.2475	57.6674	25.2358	54.4487	29.2181
NCU15023	CM002236	+	2498527	2498598	0	0	0	0	0	0	0	0	0	0	0	0	0	0	0	0	0	0	0	0	0	0	0	0	0	0	0	0	0
NCU02491	CM002236	-	2498743	2500529	22.7764	26.0624	53.92	29.4745	60.8764	25.1438	53.6566	26.8936	31.4762	67.351	36.4736	76.4618	34.2669	71.364	34.0722	42.5643	91.1076	50.3805	108.196	50.3805	104.731	47.7751	94.9873	210.607	83.7412	177.232	74.8325	161.458	84.5203
NCU02492	CM002236	+	2501529	2503493	16.7255	19.1386	39.5955	10.8034	22.3133	15.0737	32.1671	15.0052	12.384	26.4986	13.899	29.1373	13.3306	27.7622	13.2045	70.0764	149.996	74.6638	160.347	74.6638	144.188	73.1346	66.1908	146.76	55.9172	118.345	57.005	122.994	59.7043
NCU02493	CM002236	+	2503870	2505639	171.752	196.531	406.6	184.967	382.029	167.237	356.883	182.912	282.09	603.6	219.187	459.494	198.814	414.048	233.363	140.588	300.923	140.174	301.036	140.174	311.665	140.312	62.5817	138.757	64.3134	136.115	63.1154	136.178	63.3369
NCU02494	CM002236	-	2505640	2513839	4.79236	5.48377	11.3453	5.28815	10.9221	4.46924	9.53733	5.08039	10.4429	22.3451	6.81693	14.2907	8.76847	18.2612	8.67609	2.87629	6.1566	3.58826	7.70609	3.58826	7.15777	3.35093	4.60386	10.2078	5.03427	10.6547	4.64778	10.028	4.76197
NCU02495	CM002236	-	2514112	2516400	9.62684	11.0157	22.7903	11.7184	24.2031	9.08434	19.3859	10.6062	11.8016	25.2524	5.75274	12.0598	9.56325	19.9164	9.03919	6.81113	14.579	5.88598	12.6407	5.88598	17.9589	6.19437	9.40887	20.8615	6.83838	14.4729	8.69266	18.7553	8.3133
NCU02496	CM002236	-	2516949	2520783	5.31032	6.07646	12.5715	6.39324	13.2045	6.27382	13.3883	6.24784	5.96602	12.7658	4.12727	8.65224	3.86968	8.05897	4.65432	8.0593	17.2507	7.69605	16.5279	7.69605	17.6239	7.81713	8.63612	19.1481	6.43114	13.611	7.6353	16.4739	7.56752
NCU02497	CM002236	+	2522642	2526100	3.95067	4.52065	9.3527	5.92054	12.2282	3.57725	7.63384	4.67282	16.037	34.315	12.6567	26.533	13.1542	27.3948	13.9493	5.30532	11.3559	5.71647	12.2766	5.71647	14.0654	5.57942	10.0255	22.2288	10.0193	21.2052	9.02185	19.4655	9.6889
NCU02498	CM002236	-	2526032	2529818	10.8496	12.415	25.6851	10.55	21.7899	11.2562	24.0206	11.407	18.4324	39.4405	8.95567	18.7743	13.2928	27.6835	13.5603	8.40197	17.9842	7.94495	17.0625	7.94495	18.7296	8.09729	8.4416	18.7169	8.09516	17.1328	8.2028	17.6983	8.24652
NCU02499	CM002236	+	2530285	2531589	17.8077	20.3768	42.1573	10.7284	22.1583	12.1126	25.8483	14.4059	16.228	34.7239	13.3575	28.0021	19.8869	41.4164	16.4908	10.8138	23.1466	9.3392	20.0567	9.3392	25.0626	9.83073	19.0356	42.2061	24.394	51.6281	15.1297	32.6438	19.5198
NCU02500	CM002236	-	2531832	2533997	0	0	0	0	0	0	0	0	0.477229	1.02115	0	0	0	0	0.159076	0	0	0.075352	0.161825	0.075352	0.576183	0.0502347	0	0	0.525682	1.11257	0.173232	0.373764	0.232971
NCU02501	CM002236	-	2534742	2535894	0.709957	0.812385	1.68073	0.730645	1.50907	0	0	0.514343	1.08039	2.31175	0.840457	1.7619	0.350483	0.729913	0.75711	0	0	1.63983	3.52167	1.63983	1.96793	1.09322	2.72624	6.04467	1.08964	2.30614	1.90749	4.1156	1.90779
NCU02502	CM002236	+	2536364	2538927	4.57372	5.23359	10.8277	5.68906	11.7501	8.93144	19.0596	6.61803	21.5097	46.0253	37.5079	78.6301	35.1771	73.2596	31.3982	18.2047	38.9667	21.9405	47.1192	21.9405	40.7374	20.6953	61.0248	135.305	90.675	191.907	87.4128	188.602	79.7042
NCU15024	CM002236	-	2539204	2539289	0	0	0	0	0	0	0	0	0	0	0	0	0	0	0	0	0	0	0	0	0	0	0	0	0	0	0	0	0
NCU02503	CM002236	+	2540579	2541400	0	0	0	0	0	0	0	0	0	0	0	0	0	0	0	0	0	0	0	0	0	0	0	0	0	0	0	0	0
NCU02504	CM002236	-	2541769	2543356	27.2091	31.1347	64.414	18.0651	37.3115	24.3138	51.8854	24.5045	51.8444	110.934	63.2401	132.574	58.8305	122.52	57.9717	43.2646	92.6067	44.4365	95.4313	44.4365	89.3051	44.0459	88.3758	195.948	109.914	232.626	113.129	244.087	103.806
NCU02505	CM002236	-	2545011	2550588	88.1745	100.896	208.741	98.2775	202.981	104.636	223.292	101.27	192.301	411.474	114.904	240.881	123.887	258.007	143.697	169.64	363.11	177.11	380.358	177.11	375.015	174.62	451.411	1000.88	413.526	875.196	416.768	899.218	427.235
NCU02507	CM002236	-	2554168	2555733	11.4792	13.1354	27.1756	23.1058	47.7226	17.4041	37.1402	17.8818	28.5107	61.0055	33.8733	71.0106	37.8469	78.8198	33.4103	19.1745	41.0424	18.31	39.3222	18.31	32.9726	18.5981	15.4434	34.2413	13.5857	28.7532	13.5031	29.1343	14.1774
NCU02508	CM002236	-	2555937	2557263	60.133	68.8085	142.357	84.3032	174.119	70.0942	149.581	74.402	66.5231	142.342	62.8595	131.776	48.6824	101.386	59.355	52.6076	112.605	61.5227	132.125	61.5227	121.563	58.551	74.6695	165.559	56.3079	119.171	70.5913	152.308	67.1896
NCU02509	CM002236	+	2557523	2559159	1298.07	1485.35	3073.01	1573.31	3249.5	1372.71	2929.35	1477.12	1129.52	2416.89	780.487	1636.18	908.582	1892.21	939.531	998.913	2138.14	947.263	2034.33	947.263	2033.87	964.479	479.98	1064.22	496.699	1051.23	509.249	1098.75	495.309
NCU02510	CM002236	-	2559127	2565478	59.0122	67.5261	139.704	64.2707	132.744	67.3217	143.664	66.3728	71.3279	152.623	60.4128	126.647	59.8511	124.646	63.8639	47.1952	101.02	46.8634	100.643	46.8634	97.7819	46.974	48.8842	108.387	46.8547	99.1645	46.7771	100.926	47.5053
NCU02511	CM002236	+	2565685	2568925	17.8755	20.4544	42.3178	26.385	54.4953	19.8523	42.3647	22.2306	79.3439	169.776	56.6731	118.807	61.132	127.313	65.7164	19.462	41.6579	17.0896	36.7013	17.0896	38.7535	17.8804	21.3462	47.3292	33.9018	71.7508	26.5551	57.2952	27.2677
NCU02512	CM002236	-	2568988	2571916	1.82315	2.08618	4.31606	3.76979	7.7861	2.19633	4.68696	2.6841	9.57012	20.4776	8.16319	17.113	6.46881	13.4719	8.06737	1.85652	3.97382	3.11803	6.69623	3.11803	5.29326	2.69753	5.24754	11.6349	6.91739	14.6401	8.61373	18.585	6.92622
NCU02513	CM002236	-	2577476	2579423	67.9311	77.7318	160.818	71.0771	146.802	78.7817	168.12	75.8635	7.98353	17.0827	9.3951	19.6955	5.26559	10.9661	7.54807	86.9272	186.065	100.243	215.28	100.243	206.448	95.8042	149.202	330.813	185.367	392.315	167.373	361.123	167.314
NCU02514	CM002236	-	2579582	2582985	523.706	599.263	1239.8	596.693	1232.4	577.214	1231.77	591.057	447.282	957.068	374.158	784.368	337.766	703.43	386.402	523.81	1121.2	482.965	1037.21	482.965	1013	496.58	303.98	673.99	284.489	602.1	292.516	631.132	293.662
NCU16361	CM002236	-	2583084	2584420	0	0	0	1.86571	3.85342	0.337415	0.720042	0.734374	0	0	0.187223	0.392487	0.652607	1.35912	0.279943	0	0	1.12955	2.4258	1.12955	0	0.753031	1.06324	2.35744	1.52246	3.22218	0.220705	0.476193	0.93547
NCU02515	CM002236	+	2584409	2587786	21.1258	24.1737	50.0125	20.7391	42.8343	21.5521	45.992	22.1549	15.2501	32.6312	15.039	31.5272	16.6461	34.667	15.6451	18.5761	39.7615	19.8092	42.5419	19.8092	38.2677	19.3981	20.0833	44.5291	14.1536	29.955	14.7978	31.9276	16.3449
NCU02516	CM002236	+	2588108	2589496	0	0	0	0	0	0	0	0	0	0	0	0	0	0	0	0	0	0	0	0	0.999687	0	2.55216	5.65868	5.59411	11.8395	3.60282	7.77344	3.91636
NCU16362	CM002236	-	2589620	2590607	0	0	0	0	0	0	0	0	1.52321	3.25928	1.01137	2.12019	0.535074	1.11434	1.02322	0	0	0	0	0	0	0	0	0	0	0	0	0	0
NCU02517	CM002236	-	2591968	2592428	2.66667	3.0514	6.31298	1.54618	3.19346	3.86725	8.25269	2.82161	5.72678	12.2539	0	0	5.19242	10.8137	3.63974	4.01506	8.59413	3.63851	7.81402	3.63851	7.85491	3.76403	0.886525	1.96562	3.4159	7.2295	2.11123	4.55519	2.13789
NCU11237	CM002236	+	2592902	2593432	86.3277	98.7825	204.369	78.3325	161.787	83.7227	178.664	86.9459	88.0132	188.326	102.484	214.842	107.584	224.053	99.3601	79.8719	170.963	62.0082	133.168	62.0082	146.624	67.9628	57.7497	128.044	44.6148	94.424	46.1857	99.6502	49.5167
NCU11236	CM002236	+	2593666	2594586	103.917	118.91	246.011	107.464	221.954	111.057	236.996	112.477	91.5821	195.962	125.059	262.168	120.787	251.549	112.476	99.1372	212.2	94.5748	203.107	94.5748	200.042	96.0956	63.9187	141.722	51.3798	108.742	50.5013	108.962	55.2666
NCU02519	CM002236	-	2594678	2597336	6.88906	7.88297	16.3089	8.10973	16.7498	5.15234	10.9951	7.04835	8.42752	18.0327	6.00984	12.5988	5.33716	11.1151	6.59151	7.86036	16.8249	6.61378	14.2037	6.61378	15.7736	7.0293	13.2213	29.3144	9.60542	20.3292	9.20303	19.8564	10.6766
NCU02520	CM002236	+	2598003	2599740	71.6694	82.0094	169.668	77.7725	160.631	77.6312	165.664	79.1377	162.452	347.606	145.369	304.746	169.878	353.786	159.233	112.212	240.187	124.983	268.412	124.983	248.724	120.726	229.669	509.226	212.737	450.242	208.605	450.085	217.003
NCU02521	CM002236	+	2602779	2605015	1.29451	1.48127	3.06458	1.74217	3.59827	1.14072	2.43429	1.45472	2.82115	6.03653	2.77721	5.82204	3.78019	7.87261	3.12618	4.57436	9.79129	5.17852	11.1213	5.17852	14.4059	4.97713	9.14258	20.2711	16.3465	34.5962	14.9087	32.1671	13.4659
NCU02522	CM002236	+	2606595	2608686	5.25048	6.00798	12.4298	4.33121	8.94564	3.91331	8.35098	4.75083	13.6205	29.1445	8.42398	17.6597	8.22947	17.1387	10.0913	7.51851	16.0931	8.99714	19.3221	8.99714	18.6318	8.50426	13.3835	29.6741	16.84	35.6406	12.4183	26.7936	14.2139
NCU02523	CM002236	+	2609000	2610704	7.90821	9.04915	18.7216	7.33714	15.1541	8.35832	17.8366	8.2482	3.06733	6.5633	3.54398	7.42944	2.58906	5.39196	3.06679	3.26072	6.97947	3.13716	6.73732	3.13716	8.81403	3.17835	20.3393	45.0966	21.6991	45.9246	15.4885	33.4179	19.1756
NCU02524	CM002236	+	2614347	2620811	2.82131	3.22835	6.67907	3.93044	8.1179	2.9697	6.33732	3.37616	3.1835	6.81187	1.29089	2.70616	2.00235	4.17008	2.15891	3.01281	6.44883	2.54666	5.46917	2.54666	4.11523	2.70204	4.34523	9.63432	3.71899	7.87098	2.73714	5.90565	3.60046
NCU02525	CM002236	+	2621038	2624820	2.43696	2.78854	5.76917	3.06367	6.32768	3.34005	7.12764	3.06409	1.79266	3.83583	2.06959	4.3386	1.94162	4.0436	1.93462	3.74028	8.00597	3.93061	8.44133	3.93061	10.7815	3.86717	3.82043	8.47073	4.78493	10.127	2.9946	6.46114	3.86665
NCU02526	CM002236	-	2626166	2628406	19.1147	21.8724	45.2514	21.7347	44.8907	37.6352	80.3133	27.0808	13.7088	29.3333	28.108	58.9245	22.2462	46.3299	21.3544	33.1076	70.8658	42.6599	91.6159	42.6599	65.5814	39.4758	16.2649	36.0628	34.9405	73.949	33.8995	73.1415	28.3683
NCU16363	CM002236	+	2630647	2631219	0	0	0	0	0	0	0	0	0	0	0	0	0	0	0	0	0	0	0	0	0	0	0	0	0	0	0	0	0
NCU02527	CM002236	-	2633072	2635998	0.375845	0.430069	0.889763	1.17002	2.41654	0.815414	1.74009	0.805166	2.19371	4.69398	1.69169	3.54638	1.18386	2.4655	1.68975	0.513671	1.0995	0.813319	1.74667	0.813319	1.5548	0.713436	1.76533	3.91411	1.73462	3.6712	3.17351	6.84715	2.22448
NCU02528	CM002236	-	2636064	2637873	24.9097	28.5036	58.9705	24.0461	49.6646	20.9997	44.8133	24.5165	68.6788	146.955	48.7284	102.152	62.0373	129.199	59.8149	15.122	32.3681	20.3513	43.7062	20.3513	38.3987	18.6082	27.8963	61.8523	31.3531	66.3565	29.1886	62.9774	29.4794
NCU02529	CM002236	+	2638092	2639229	7.06872	8.08854	16.7343	7.35174	15.1842	7.10637	15.165	7.51555	5.34525	11.4375	9.79543	20.5347	8.36995	17.4312	7.83688	4.37629	9.36731	4.74667	10.1939	4.74667	8.61748	4.62321	9.73135	21.5765	9.81898	20.7812	12.8634	27.754	10.8046
NCU02530	CM002236	-	2639075	2640013	20.9228	23.9414	49.5319	28.776	59.4337	29.9444	63.9012	27.5539	17.7761	38.0362	13.8593	29.0542	15.8875	33.0872	15.841	27.3532	58.5486	28.3122	60.8028	28.3122	56.141	27.9925	54.0512	119.843	53.0353	112.245	43.3339	93.497	50.1401
NCU02531	CM002236	-	2640448	2644086	3.24318	3.71108	7.6778	3.81337	7.8761	3.96901	8.46984	3.83115	5.77993	12.3676	3.17981	6.66601	4.18879	8.72355	4.38284	3.89456	8.33619	4.53167	9.73214	4.53167	8.02283	4.3193	4.80525	10.6543	7.30226	15.4547	7.01765	15.1413	6.37505
NCU02532	CM002236	+	2644323	2646336	19.8276	22.8713	47.3181	25.01	51.6554	27.7195	59.1532	25.2003	23.32	49.8989	19.2628	40.3818	18.5197	38.5691	20.3675	17.7049	37.8968	17.2172	36.9754	17.2172	39.0578	17.3797	25.2385	55.9593	19.9001	42.117	21.3405	46.0442	22.1597
NCU02533	CM002236	-	2646340	2648036	33.1631	37.9477	78.5094	38.9256	80.3965	34.1707	72.92	37.0146	67.6437	144.74	51.9592	108.925	58.6032	122.047	59.402	31.0958	66.5596	29.7554	63.9023	29.7554	59.0295	30.2022	42.6382	94.5381	47.0701	99.6204	42.3817	91.4426	44.03
NCU02534	CM002236	+	2648817	2651186	109.047	124.78	258.155	128.193	264.77	129.394	276.127	127.456	104.306	223.189	71.0704	148.989	70.4199	146.656	81.9322	111.207	238.035	102.989	221.178	102.989	205.44	105.728	89.9826	199.511	75.8717	160.577	77.8349	167.936	81.2297
NCU02535	CM002236	-	2651611	2653212	0.311486	0.356425	0.737402	0.557604	1.15167	1.2845	2.74112	0.732843	0.718006	1.53635	0.123579	0.259067	0.413612	0.861387	0.418399	1.12239	2.40245	1.52412	3.27317	1.52412	2.05505	1.39021	2.38279	5.28315	2.92531	6.19121	1.06073	2.28863	2.12294
NCU02536	CM002236	-	2654272	2656311	18.0814	20.6901	42.8053	15.1785	31.3496	18.0451	38.5081	17.9712	8.84896	18.9345	6.96302	14.597	7.68588	16.0066	7.83262	17.6901	37.8652	19.1528	41.1323	19.1528	48.0174	18.6653	9.38483	20.8082	12.1365	25.686	10.6281	22.9312	10.7165
NCU16364	CM002236	+	2656743	2657727	8.35822	9.5641	19.787	7.12673	14.7195	3.41454	7.28661	6.70179	2.54453	5.44464	2.53913	5.32292	2.34501	4.8837	2.47622	4.54144	9.72081	10.9025	23.4141	10.9025	11.5771	8.78214	1.98071	4.39166	1.87957	3.97797	3.30972	7.14103	2.39
NCU11235	CM002236	+	2658016	2662124	5.15499	6.06474	12.5472	7.40027	15.2844	6.73324	14.3687	6.73275	11.4079	24.41	11.8669	24.8773	9.18277	19.124	10.8192	9.55558	20.4534	7.85281	16.8646	7.85281	18.9582	8.4204	8.0128	17.7661	8.94119	18.9234	8.14477	17.5731	8.36625
NCU11234	CM002236	+	2662252	2664008	2.10626	2.41013	4.98629	2.17096	4.48388	2.8923	6.17216	2.49113	1.69042	3.61707	1.84798	3.87403	2.71495	5.65414	2.08445	5.31565	11.378	5.15124	11.0627	5.15124	10.7406	5.20605	25.0336	55.505	32.3011	68.3629	29.7694	64.2304	29.0347
NCU02538	CM002236	-	2662336	2665220	66.3051	75.8711	156.968	64.1067	132.405	64.4627	137.563	68.1468	83.4922	178.652	69.9843	146.712	69.9055	145.585	74.4607	60.6642	129.85	65.1708	139.96	65.1708	147.171	63.6686	64.0085	141.921	63.6532	134.717	56.2783	121.426	61.3133
NCU02539	CM002236	+	2665512	2669186	8.34802	9.55241	19.7628	12.3469	25.5012	10.1145	21.5844	10.6713	20.7955	44.4971	13.5528	28.4115	12.6965	26.4417	15.6816	7.18755	15.3847	8.27532	17.772	8.27532	15.3299	7.91273	8.5538	18.9656	8.74362	18.5052	5.95972	12.8587	7.75238
NCU02540	CM002236	-	2669068	2671170	4.55004	5.20649	10.7716	6.46659	13.3561	10.3282	22.0403	7.33377	3.4534	7.38939	3.2281	6.76726	3.69741	7.7002	3.45964	6.09979	13.0564	9.00531	19.3397	9.00531	15.0663	8.03681	90.4206	200.482	153.295	324.437	110.963	239.413	118.226
NCU02541	CM002236	-	2671441	2673843	61.4183	70.2794	145.4	61.5358	127.095	54.6968	116.723	62.1707	70.7442	151.374	87.1292	182.654	88.6916	184.709	82.1883	49.0488	104.987	47.9802	103.042	47.9802	96.6981	48.3364	42.5037	94.2399	34.3686	72.7387	30.898	66.6655	35.9234
NCU02542	CM002236	+	2674481	2678357	95.1287	163.703	338.683	163.747	338.202	153.611	327.805	160.354	120.194	257.184	135.647	284.364	117.506	244.717	124.449	272.925	584.189	278.028	597.09	278.028	647.091	276.327	72.922	161.684	77.5789	164.19	71.9547	155.249	74.1519
NCU02543	CM002236	-	2678388	2680013	0.636066	0.727833	1.5058	1.75158	3.6177	1.88674	4.02629	1.45538	67.4742	144.377	36.68	76.8943	44.4059	92.4795	49.52	1.75597	3.75861	1.9852	4.2634	1.9852	2.15882	1.90879	21.3889	47.4238	23.7339	50.2311	28.2771	61.0106	24.4666
NCU02544	CM002236	+	2680650	2686310	20.7719	23.7687	49.1748	24.7303	51.0779	23.6023	50.3672	24.0338	29.8024	63.7696	26.376	55.2935	28.4672	59.2856	28.2152	25.9044	55.4475	24.2673	52.1162	24.2673	61.1471	24.813	28.3835	62.9325	28.2581	59.8062	27.4144	59.1493	28.0187
NCU02545	CM002236	-	2684821	2686339	21.3746	24.4584	50.6016	30.9445	63.9125	25.7886	55.0327	27.0638	40.6681	87.0193	21.9397	45.9935	20.9076	43.542	27.8385	20.686	44.2778	17.4655	37.5087	17.4655	33.1224	18.539	10.146	22.496	12.7171	26.9148	12.2653	26.4637	11.7095
NCU02546	CM002236	+	2686486	2689633	17.1626	19.6387	40.6301	23.3133	48.1511	17.7516	37.8818	20.2345	55.8755	119.559	33.9979	71.2718	44.7391	93.1735	44.8708	17.9519	38.4255	16.6817	35.8255	16.6817	32.202	17.1051	25.4185	56.3584	31.6352	66.9536	20.8109	44.9015	25.9549
NCU02547	CM002236	+	2690786	2692271	37.134	45.8577	94.8741	46.8828	96.8313	51.3286	109.535	48.023	12.1234	25.9409	18.8627	39.5429	14.371	29.9289	15.119	93.0367	199.142	113.138	242.974	113.138	252.692	106.438	52.6247	116.68	76.3006	161.485	64.6815	139.557	64.5356
NCU02548	CM002236	-	2692143	2693916	56.4973	64.6484	133.75	75.3296	155.585	72.9936	155.768	70.9905	90.1095	192.811	71.8243	150.569	61.2257	127.508	74.3865	80.9762	173.327	75.8933	162.987	75.8933	168.886	77.5876	94.9452	210.514	96.593	204.432	110.871	239.215	100.803
NCU02549	CM002236	-	2694359	2696665	482.865	552.529	1143.12	601.817	1242.99	549.215	1172.02	567.854	307.044	656.996	255.009	534.59	214.003	445.681	258.685	451.664	966.774	415.482	892.282	415.482	869.252	427.542	256.055	567.73	267.91	567.011	277.828	599.44	267.264
NCU02550	CM002236	+	2696950	2701052	6.43878	7.36772	15.243	7.23138	14.9356	7.8937	16.8451	7.4976	8.17319	17.4885	8.06672	16.9107	10.518	21.9047	8.9193	12.8396	27.4828	13.5607	29.1227	13.5607	30.0873	13.3203	13.5051	29.9437	11.4295	24.1897	10.7712	23.2398	11.9019
NCU15025	CM002236	+	2701169	2701242	0	0	0	0	0	0	0	0	0	0	0	0	0	0	0	0	0	0	0	0	0	0	0	0	0	0	0	0	0
NCU16366	CM002236	-	2702523	2703544	0	0	0	0	0	0	0	0	0	0	0	0	0.05316	0.11071	0.01772	0.057603	0.123297	0.019062	0.040938	0.019062	0	0.031909	0.060064	0.133175	0.653268	1.38259	0.355448	0.766914	0.35626
NCU02552	CM002236	+	2703893	2706847	16.2266	18.5677	38.4143	19.8301	40.9569	17.8305	38.0503	18.7428	26.8681	57.4909	27.0415	56.6886	27.774	57.842	27.2279	19.8621	42.5142	15.4107	33.0958	15.4107	39.967	16.8945	29.5161	65.4436	30.5475	64.6516	25.2121	54.3976	28.4252
NCU02553	CM002236	-	2706773	2708439	7.26002	8.30744	17.1871	9.45313	19.5244	11.0041	23.4827	9.58824	19.8337	42.439	21.6228	45.3291	18.3925	38.3041	19.9497	12.0702	25.836	12.186	26.1704	12.186	33.9469	12.1474	16.1345	35.7738	20.9879	44.4194	23.0784	49.7938	20.0669
NCU02554	CM002236	+	2708640	2714362	6.35507	7.27194	15.0448	7.06092	14.5836	7.32956	15.6412	7.22081	8.05604	17.2379	7.13645	14.9606	6.6048	13.7551	7.26576	10.8771	23.2821	9.82967	21.11	9.82967	23.7974	10.1788	10.116	22.4294	10.23	21.651	11.7799	25.4162	10.7086
NCU02555	CM002236	-	2712218	2716331	31.2433	35.7508	73.9643	32.8226	67.7915	33.2149	70.8804	33.9294	38.6707	82.7453	29.2161	61.2474	28.3603	59.0631	32.0824	24.7269	52.9271	23.7132	50.9262	23.7132	57.7751	24.0511	26.168	58.0202	24.7328	52.3452	21.3402	46.0435	24.0804
NCU16367	CM002236	-	2716650	2717982	8.71868	9.97655	20.6403	7.13446	14.7355	7.44896	15.896	8.18666	5.91146	12.649	4.64917	9.74633	3.02643	6.30283	4.52902	7.81203	16.7214	9.62608	20.6728	9.62608	15.1201	9.0214	3.06915	6.80498	4.05998	8.59266	1.46252	3.15553	2.86388
NCU16368	CM002236	-	2718169	2720161	27.5943	31.5755	65.3259	32.8398	67.8271	39.8476	85.0345	34.7543	41.914	89.6853	40.4983	84.8989	45.7891	95.3601	42.7338	120.469	257.861	121.889	261.766	121.889	293.952	121.416	78.7394	174.582	113.997	241.267	109.733	236.761	100.823
NCU02556	CM002236	+	2721421	2726005	11.7343	13.4272	27.7794	13.1464	27.1525	12.7875	27.2884	13.1204	17.1839	36.7692	12.6146	26.4446	15.907	33.1278	15.2352	13.9857	29.9359	13.4506	28.8863	13.4506	30.2648	13.629	14.1461	31.365	14.0345	29.703	14.0796	30.3781	14.0867
NCU02558	CM002236	+	2731196	2734234	7.25129	8.29746	17.1665	7.9235	16.3651	8.328	17.7719	8.18299	11.638	24.9024	7.43799	15.5927	11.4457	23.8367	10.1739	8.58377	18.3733	6.83755	14.6842	6.83755	14.826	7.41962	10.1835	22.579	8.62685	18.2581	6.60138	14.2431	8.47058
NCU02559	CM002236	-	2734298	2735545	21.2254	24.2876	50.2482	22.7102	46.9054	20.6575	44.0829	22.5517	57.9932	124.091	43.4469	91.0802	45.659	95.0893	49.033	17.083	36.5656	17.1451	36.8205	17.1451	31.289	17.1244	23.7077	52.5652	24.5062	51.8656	20.3213	43.8452	22.8451
NCU02560	CM002236	+	2735732	2737440	27.9198	31.9479	66.0966	26.5042	54.7415	25.7849	55.0249	28.079	34.2821	73.3548	32.7784	68.7153	36.1396	75.2642	34.4	30.865	66.0656	24.8763	53.424	24.8763	57.0123	26.8725	24.1466	53.5383	23.1344	48.9622	27.7394	59.8505	25.0068
NCU02561	CM002236	+	2737568	2739710	18.7104	21.4098	44.2945	26.576	54.8898	26.1658	55.8376	24.7172	8.8339	18.9023	8.83311	18.5173	9.73871	20.2818	9.13524	23.6912	50.7104	21.5	46.1731	21.5	43.9869	22.2304	16.0896	35.6741	12.9525	27.413	15.2024	32.8006	14.7482
NCU02562	CM002236	+	2741625	2743164	0	0	0	0	0	0	0	0	0	0	0.168096	0.35239	0	0	0.056032	0.278556	0.596241	0.899246	1.93121	0.899246	0.585973	0.692349	0	0	0	0	0.696795	1.5034	0.232265
NCU02563	CM002236	+	2744046	2745857	46.428	53.1263	109.912	44.0153	90.9088	40.2712	85.9385	45.8043	78.7326	168.468	65.4956	137.302	72.1155	150.187	72.1146	56.6219	121.198	43.9563	94.3999	43.9563	127.196	48.1782	73.5192	163.008	81.805	173.134	79.3083	171.115	78.2108
NCU02564	CM002236	-	2745710	2747803	16.7052	19.1153	39.5472	13.565	28.0171	16.6516	35.5343	16.4439	11.4294	24.4561	8.13848	17.0612	5.23925	10.9112	8.26906	17.7952	38.0902	18.6763	40.109	18.6763	32.2064	18.3826	12.3118	27.2979	15.6568	33.1365	15.6664	33.8018	14.545
NCU02565	CM002236	+	2747997	2750111	32.4964	37.1847	76.9309	32.3383	66.7912	28.9942	61.8736	32.8391	32.3812	69.2874	28.3178	59.3643	31.1531	64.8793	30.6174	26.1754	56.0276	26.6118	57.1511	26.6118	55.3173	26.4663	18.4161	40.8326	17.6105	37.2713	16.7692	36.1811	17.5986
NCU02566	CM002236	-	2749987	2754882	47.9072	54.819	113.414	52.5217	108.478	48.7969	104.132	52.0459	101.924	218.091	76.0004	159.324	83.8766	174.681	87.267	64.2603	137.547	71.6266	153.824	71.6266	157.213	69.1712	151.731	336.421	154.16	326.267	151.515	326.908	152.469
NCU02567	CM002236	+	2754231	2756126	4.64239	5.31216	10.9902	5.33994	11.0291	5.83493	12.4517	5.49568	14.2439	30.4783	11.1016	23.273	15.9014	33.1162	13.749	10.1935	21.8189	10.6606	22.8946	10.6606	23.4633	10.5049	14.4838	32.1137	15.8512	33.548	13.7672	29.7041	14.7007
NCU02568	CM002236	-	2756023	2757686	2.92026	3.34157	6.91332	3.9312	8.11946	3.86932	8.25711	3.71403	2.17834	4.66109	3.00592	6.30149	1.92661	4.01235	2.37029	2.08449	4.46178	2.42835	5.21509	2.42835	4.61361	2.31373	5.05412	11.2061	4.03426	8.53822	4.38882	9.46932	4.4924
NCU10788	CM002236	-	2757732	2760497	4.77518	5.58506	11.5548	6.0685	12.5338	5.48337	11.7015	5.71231	2.77644	5.94087	0.849339	1.78052	1.70338	3.54745	1.77639	5.21567	11.164	5.97596	12.8339	5.97596	15.169	5.72253	4.19894	9.30996	5.09736	10.7882	5.30836	11.4533	4.86822
NCU10789	CM002236	-	2760829	2764207	15.8897	18.1821	37.6167	16.9867	35.0843	18.9929	40.5308	18.0539	17.5563	37.566	16.89	35.4074	17.4869	36.4181	17.3111	19.754	42.283	18.9629	40.7244	18.9629	43.4242	19.2266	20.5987	45.6719	18.3056	38.7424	14.9027	32.154	17.9357
NCU02570	CM002236	+	2764486	2766052	12.1122	13.8597	28.674	12.7254	26.2828	13.0787	27.9099	13.2212	11.1747	23.9109	9.94826	20.8551	10.1853	21.2119	10.4361	8.09191	17.3205	5.33507	11.4575	5.33507	20.3613	6.25402	6.94691	15.4028	11.0743	23.438	9.39695	20.2748	9.1394
NCU02571	CM002236	-	2765425	2768346	88.1846	100.907	208.765	98.383	203.199	96.1466	205.176	98.479	118.383	253.31	115.626	242.393	111.387	231.973	115.132	177.974	380.948	168.303	361.445	168.303	396.711	171.527	103.355	229.16	91.668	194.009	98.9171	213.423	97.9799
NCU02572	CM002236	+	2768528	2773025	23.4176	26.7962	55.4381	23.5493	48.6385	21.4836	45.8459	23.943	21.3777	45.7428	16.9026	35.4339	18.3991	38.3179	18.8931	18.8003	40.2414	18.3821	39.4772	18.3821	36.4899	18.5215	22.1128	49.0289	24.0737	50.9502	21.9787	47.4213	22.7217
NCU02573	CM002236	-	2774601	2777289	23.7364	28.197	58.3363	26.652	55.0468	26.9971	57.6116	27.282	22.0944	47.2763	14.2532	29.8798	15.0665	31.3774	17.138	18.3758	39.3329	18.5155	39.7636	18.5155	40.4511	18.4689	19.5005	43.2369	21.4931	45.4885	20.1518	43.4795	20.3818
NCU02574	CM002236	+	2777124	2777881	0	0	0	1.04924	2.16709	1.08369	2.31259	0.710977	1.96493	4.20444	3.30768	6.93409	0	0	1.75754	0	0	0	0	0	1.57314	0	0.670928	1.48759	0	0	0.432061	0.932214	0.367663
NCU02575	CM002236	+	2779878	2780835	0	0	0	0	0	0.628677	1.34159	0.209559	0	0	0	0	0.451226	0.93972	0.150409	0	0	0	0	0	0	0	0.209347	0.464168	0	0	0	0	0.0697823
NCU02576	CM002236	+	2781582	2786433	25.61	30.7136	63.5428	31.566	65.1962	31.0667	66.2961	31.1154	27.3097	58.4357	20.1264	42.192	20.2819	42.2391	22.5727	23.8644	51.0811	23.1882	49.7986	23.1882	49.0325	23.4136	18.5854	41.2079	16.8458	35.653	14.085	30.3897	16.5054
NCU02577	CM002236	-	2786485	2788548	23.2499	26.6042	55.041	27.7189	57.2505	24.4225	52.1175	26.2485	12.3739	26.477	11.8875	24.9204	16.2914	33.9283	13.5176	33.8296	72.4113	40.6838	87.372	40.6838	85.606	38.3991	40.1168	88.9476	48.0432	101.68	45.1027	97.3135	44.4209
NCU02578	CM002236	-	2788725	2794724	15.1126	17.9277	37.0904	18.4535	38.1137	16.1111	34.381	17.4974	19.0715	40.8081	15.2199	31.9063	15.8623	33.0347	16.7179	16.4403	35.1899	14.993	32.1988	14.993	40.277	15.4754	16.8929	37.4553	16.781	35.5156	15.565	33.583	16.413
NCU02579	CM002236	-	2795127	2796651	1.6853	1.92844	3.98972	3.31353	6.84374	3.18093	6.78808	2.80763	3.58066	7.6617	1.99074	4.17331	2.4234	5.04696	2.66493	12.4283	26.6024	7.94808	17.0692	7.94808	14.5094	9.44149	133.64	296.309	145.506	307.954	125.475	270.724	134.874
NCU02580	CM002236	+	2798544	2801136	73.1313	83.6823	173.129	70.954	146.548	76.2129	162.638	76.9497	61.291	131.147	73.3927	153.857	69.7889	145.342	68.1575	93.3225	199.754	95.5195	205.136	95.5195	189.383	94.7872	135.062	299.461	129.586	274.259	136.258	293.989	133.635
NCU02582	CM002236	+	2804910	2808507	5.93132	6.78705	14.0416	5.89692	12.1794	6.09522	13.0072	6.25973	15.4206	32.9962	16.0863	33.7226	16.5156	34.3952	16.0075	6.31626	13.5198	6.44362	13.8382	6.44362	15.6608	6.40117	14.211	31.5088	12.3622	26.1638	8.46793	18.2704	11.6804
NCU02583	CM002236	+	2808952	2813624	2.01065	2.30073	4.75994	2.33577	4.82427	3.43731	7.33521	2.69127	1.15887	2.47967	1.29223	2.70898	2.10738	4.38881	1.51949	3.89774	8.343	3.25061	6.98097	3.25061	9.29733	3.46632	7.61759	16.8898	5.9382	12.5678	8.84423	19.0823	7.46667
NCU02584	CM002236	+	2815838	2817930	1.17157	1.3406	2.77354	1.00537	2.07649	1.56478	3.33924	1.30359	0.996436	2.13212	0.448071	0.939316	0.653916	1.36184	0.699474	1.06404	2.27755	0.676381	1.45259	0.676381	1.64205	0.805602	0.885047	1.96234	0.96458	2.04146	0.95232	2.05472	0.933982
NCU02585	CM002236	-	2817562	2820979	15.5284	17.7688	36.7615	21.1628	43.7094	21.5654	46.0204	20.1656	9.22853	19.7467	7.55959	15.8476	8.75546	18.2341	8.51453	24.0567	51.4926	22.147	47.5625	22.147	58.2944	22.7835	14.0206	31.0868	13.2324	28.0053	13.0229	28.0982	13.4253
NCU02586	CM002236	+	2822145	2825776	10.6155	12.1471	25.1309	14.0178	28.9522	10.3851	22.1616	12.1833	12.2935	26.3048	9.29949	19.4951	9.00032	18.744	10.1978	14.9	31.8929	13.9558	29.9712	13.9558	28.0225	14.2705	16.6062	36.8196	12.5115	26.4797	7.854	16.9458	12.3239
NCU02587	CM002236	-	2825694	2827304	10.471	11.9816	24.7886	6.56505	13.5594	10.3047	21.9901	9.61711	5.69417	12.1841	4.99073	10.4624	6.32476	13.1719	5.66989	12.6132	26.9981	10.2813	22.08	10.2813	21.656	11.0586	9.87054	21.8851	4.46888	9.45806	8.00551	17.2727	7.44831
NCU02588	CM002236	+	2828051	2829411	46.1934	74.7685	154.687	67.0014	138.384	65.3005	139.351	69.0235	36.2283	77.5193	29.1681	61.1468	34.3266	71.4883	33.241	75.5901	161.798	69.5552	149.376	69.5552	155.255	71.5668	42.8421	94.9903	40.9945	86.7619	32.2617	69.6078	38.6995
NCU02589	CM002236	-	2829341	2831918	7.86087	8.99498	18.6096	8.62528	17.8146	9.01836	19.2451	8.87954	10.5027	22.473	8.50483	17.8292	8.40944	17.5135	9.13897	7.64602	16.3661	12.0559	25.8911	12.0559	19.447	10.586	15.1566	33.6054	18.2286	38.5796	15.3405	33.0986	16.2419
NCU02590	CM002236	-	2832602	2836777	6.12259	7.00592	14.4944	3.97941	8.21904	5.77325	12.3201	5.58619	6.30674	13.4948	2.49075	5.2215	3.09853	6.45298	3.96534	5.62674	12.0439	5.17818	11.1206	5.17818	13.7782	5.3277	4.70413	10.4301	3.96216	8.38561	3.54779	7.65471	4.07136
NCU02591	CM002236	-	2837782	2840562	18.0351	21.65	44.7913	22.897	47.2912	18.7206	39.9496	21.0892	36.7143	78.5592	28.3763	59.4869	31.7143	66.048	32.2683	19.2412	41.1851	17.2335	37.0104	17.2335	33.6662	17.9027	18.1471	40.2361	12.3528	26.1438	14.5458	31.3839	15.0152
NCU02592	CM002236	+	2842091	2846420	17.103	19.5705	40.4892	18.3329	37.8646	16.4017	35.0011	18.1017	12.7862	27.3591	7.5095	15.7426	7.01488	14.6092	9.10351	19.734	42.2401	17.3248	37.2066	17.3248	36.2011	18.1279	13.9555	30.9423	10.3589	21.9237	14.3222	30.9015	12.8788
NCU15026	CM002236	+	2846627	2846722	0	0	0	0	0	0	0	0	0	0	0	0	0	0	0	0	0	0	0	0	0	0	0	0	0	0	0	0	0
NCU02593	CM002236	-	2846892	2848053	0	0	0	0	0	0	0	0	0	0	0	0	0	0	0	0	0	0.588273	1.26337	0.588273	0	0.392182	0	0	0	0	0.312005	0.673182	0.104002
NCU02594	CM002236	-	2849644	2854124	1.16325	1.33108	2.75385	1.03256	2.13265	1.52305	3.25018	1.29556	3.83817	8.21271	3.01485	6.32021	2.81824	5.86926	3.22376	0.568349	1.21653	1.32966	2.85555	1.32966	2.66075	1.07589	1.3842	3.06906	1.07766	2.28079	1.44821	3.12465	1.30336
NCU02595	CM002236	-	2854655	2855872	55.545	63.5587	131.496	59.1455	122.159	55.5354	118.512	59.4132	135.723	290.413	173.756	364.256	174.22	362.83	161.233	77.1125	165.057	83.35	179.001	83.35	157.349	81.2708	89.1154	197.588	78.2637	165.639	79.5269	171.587	82.302
NCU02596	CM002236	+	2857079	2858294	46.5104	53.2206	110.107	42.5594	87.9018	55.1154	117.616	50.2985	8.87582	18.992	3.29558	6.90871	2.75476	5.73705	4.97539	9.61497	20.5806	12.0451	25.8679	12.0451	17.0347	11.2351	48.5992	107.755	71.4558	151.231	56.6765	122.285	58.9105
NCU02597	CM002236	+	2858851	2860711	1.19679	1.36945	2.83324	1.59789	3.30027	1.79917	3.83942	1.58884	0.38277	0.819029	0.689651	1.44576	0.165018	0.343665	0.41248	2.95668	6.32869	2.73047	5.86393	2.73047	4.61908	2.80588	2.35047	5.21149	2.17877	4.61121	2.3412	5.05136	2.29015
NCU02598	CM002236	-	2861079	2862253	23.7876	27.2195	56.3139	28.4528	58.7662	31.4584	67.1321	29.0436	8.82194	18.8767	13.9907	29.3295	14.5122	30.2231	12.4416	34.5759	74.0088	31.734	68.1516	31.734	69.1761	32.6813	18.3344	40.6513	17.6706	37.3985	15.7214	33.9204	17.2421
NCU02599	CM002236	+	2864237	2866038	84.3915	96.567	199.786	86.1098	177.851	93.4136	199.344	92.0301	70.1957	150.201	49.9449	104.702	57.083	118.881	59.0745	89.1277	190.775	88.9062	190.934	88.9062	185.742	88.98	134.147	297.434	114.675	242.702	116.665	251.715	121.829
NCU02600	CM002236	-	2865990	2868267	0.373236	0.427084	0.883587	1.00536	2.07647	0.73033	1.55852	0.720925	0.273621	0.585479	0.886032	1.85744	0.553506	1.15273	0.571053	0.950831	2.03523	0.350885	0.753557	0.350885	2.29513	0.550867	1.4448	3.20343	1.92911	4.08283	1.8284	3.94496	1.73411
NCU02601	CM002236	-	2868281	2870480	4.50136	5.41367	11.2003	6.17223	12.7481	9.03901	19.2892	6.87497	5.8321	12.4792	3.38777	7.10197	4.09826	8.53502	4.43938	8.03555	17.1999	6.69952	14.3878	6.69952	12.6962	7.14486	7.888	17.4894	7.94051	16.8055	6.91836	14.927	7.58229
NCU02602	CM002236	+	2870824	2871785	331.477	379.301	784.729	383.887	792.877	364.873	778.637	376.02	354.327	758.169	332.085	696.168	346.417	721.446	344.276	309.485	662.443	307.814	661.057	307.814	666.671	308.371	228.418	506.452	193.569	409.674	190.326	410.647	204.104
NCU02603	CM002236	-	2871582	2873288	15.4536	17.6831	36.5843	16.6083	34.3026	17.4595	37.2584	17.2503	7.31553	15.6534	6.37589	13.3661	5.73153	11.9365	6.47432	35.0873	75.1033	32.0241	68.7746	32.0241	69.297	33.0452	11.0555	24.5124	14.8681	31.4673	15.1129	32.6076	13.6788
NCU02604	CM002236	-	2873528	2877305	10.9328	12.5101	25.8819	13.2974	27.4644	9.10921	19.439	11.6389	18.8273	40.2856	10.8392	22.7229	15.2399	31.7385	14.9688	8.87842	19.004	7.84377	16.8452	7.84377	21.0331	8.18865	13.0504	28.9356	17.2158	36.4359	15.8482	34.1941	15.3715
NCU02605	CM002236	+	2877517	2878864	71.5799	81.907	169.456	91.8435	189.693	83.0026	177.127	85.5844	157.475	336.956	99.6912	208.988	124.812	259.932	127.326	76.7498	164.281	69.7212	149.732	69.7212	131.015	72.064	99.2545	220.069	107.233	226.95	97.8738	211.172	101.454
NCU02606	CM002236	+	2882289	2886659	16.3091	18.9645	39.2353	20.8703	43.1054	20.4805	43.7054	20.1051	42.3273	90.5695	37.1771	77.9364	42.14	87.7605	40.5481	22.8594	48.9299	26.166	56.1938	26.166	52.8089	25.0638	23.0094	51.0167	22.9765	48.628	21.9757	47.4148	22.6538
NCU02607	CM002236	+	2887785	2888638	1.12977	1.29277	2.67458	0	0	0	0	0.430922	0	0	0	0	0.986676	2.05485	0.328892	0	0	0.404824	0.869395	0.404824	0	0.269883	1.98137	4.39312	0	0	0	0	0.660455
NCU02608	CM002236	+	2888909	2890466	11.3408	12.9769	26.8478	11.1842	23.0998	10.7686	22.9802	11.6433	31.8472	68.1448	39.6127	83.0423	42.7849	89.1037	38.0816	7.25688	15.5331	8.32392	17.8763	8.32392	24.1685	7.96824	13.3974	29.705	9.72352	20.5791	11.4039	24.6051	11.5083
NCU02609	CM002236	+	2898039	2902528	6.58594	7.53611	15.5913	7.84408	16.2011	8.242	17.5884	7.87406	6.83044	14.6154	6.81115	14.2786	8.5183	17.7402	7.38663	6.9223	14.817	8.01876	17.221	8.01876	14.7209	7.65327	8.52961	18.912	7.44172	15.7499	7.75009	16.7216	7.90714
NCU02610	CM002236	-	2903002	2905374	61.9059	77.8787	161.122	84.7657	175.074	67.5112	144.068	76.7185	58.6289	125.451	54.4257	114.096	56.9077	118.516	56.6541	75.2217	161.01	72.1729	154.998	72.1729	164.081	73.1892	61.3608	136.05	44.8591	94.9409	43.6652	94.2118	49.9617
NCU02611	CM002236	+	2906139	2909181	29.7094	33.9957	70.3331	36.8382	76.0853	24.2856	51.8253	31.7065	74.7765	160.003	48.324	101.304	51.6853	107.639	58.2619	27.8845	59.6858	27.4336	58.9161	27.4336	50.178	27.5839	51.4466	114.068	60.3672	127.763	41.1688	88.8257	50.9942
NCU02612	CM002236	+	2909606	2913995	0.712588	0.815396	1.68696	2.10866	4.35522	1.45203	3.09863	1.4587	7.63861	16.3447	5.06539	10.6189	6.03618	12.5709	6.24673	0.739324	1.5825	1.03705	2.22715	1.03705	2.22256	0.937806	3.82741	8.48621	3.91653	8.28905	3.8738	8.3581	3.87258
NCU02613	CM002236	+	2916447	2919682	2.41811	2.76698	5.72455	2.57731	5.32316	1.61557	3.44762	2.31995	2.64967	5.66961	1.66433	3.48903	0.962575	2.00465	1.75886	4.38674	9.38969	3.58435	7.69771	3.58435	13.6406	3.85182	5.61422	12.4479	5.13701	10.8721	3.91532	8.44768	4.88885
NCU02614	CM002236	-	2919734	2921444	16.5755	18.9669	39.2404	17.3418	35.8176	13.5118	28.834	16.6068	19.0949	40.8582	30.5123	63.9646	26.5927	55.3818	25.4	13.8305	29.6039	12.8239	27.5404	12.8239	22.1456	13.1595	14.6914	32.5739	9.92513	21.0058	13.3894	28.8889	12.6686
NCU02615	CM002236	-	2922087	2925211	23.7528	27.1797	56.2316	27.2115	56.2024	26.4502	56.4446	26.9471	31.5755	67.5635	20.347	42.6546	23.2974	48.5189	25.0733	24.8452	53.1803	21.5551	46.2914	21.5551	53.7922	22.6518	27.2989	60.5275	24.2113	51.2414	25.4694	54.9527	25.6599
NCU02616	CM002236	-	2925665	2928395	34.681	39.6846	82.1028	43.838	90.5427	41.8296	89.2641	41.7841	77.8894	166.663	44.1993	92.6576	55.503	115.59	59.1972	34.6756	74.2221	36.1851	77.7107	36.1851	74.23	35.682	16.5111	36.6088	15.8268	33.4963	13.035	28.1244	15.1243
NCU02617	CM002236	+	2928615	2932214	14.1559	16.1982	33.5121	18.3912	37.9851	16.1316	34.4247	16.907	18.1118	38.7546	12.2966	25.7781	13.6763	28.4822	14.6949	13.7376	29.4048	11.24	24.1388	11.24	23.5815	12.0725	12.9967	28.8165	11.5363	24.4158	10.5473	22.7568	11.6934
NCU02618	CM002236	+	2932448	2935552	34.7684	39.7846	82.3096	41.5081	85.7306	38.9561	83.1322	40.0829	43.3391	92.7345	28.9375	60.6633	28.5979	59.5579	33.6248	38.8865	83.2354	35.7618	76.8016	35.7618	88.3189	36.8034	44.0041	97.5667	44.2225	93.5938	43.1121	93.0186	43.7796
NCU02619	CM002236	-	2936374	2939171	12.1158	13.8638	28.6825	14.5816	30.1167	13.2943	28.37	13.9132	17.0805	36.5478	14.0097	29.3694	13.3848	27.8751	14.825	9.66996	20.6983	12.1099	26.0071	12.1099	23.7032	11.2966	9.33747	20.7032	10.9336	23.1401	10.8541	23.4188	10.375
NCU02620	CM002236	+	2940203	2942854	20.7964	23.7967	49.2327	22.4311	46.329	21.8448	46.6167	22.6909	19.3822	41.4729	10.3344	21.6646	12.9405	26.9499	14.219	16.1159	34.4957	15.5781	33.4553	15.5781	36.118	15.7574	12.8661	28.5269	12.8372	27.169	9.34043	20.1529	11.6812
NCU02621	CM002236	-	2942854	2946733	25.6753	29.3796	60.7829	26.5852	54.9089	28.7012	61.2482	28.222	40.9539	87.6309	36.9959	77.5567	38.3568	79.8818	38.7689	21.7147	46.4797	19.1359	41.096	19.1359	39.9796	19.9955	30.1578	66.8665	32.326	68.4156	34.0823	73.536	32.1887
NCU02622	CM002236	+	2950845	2952482	0	0	0	0	0	0	0	0	0	0	0	0	0	0	0	0.20407	0.436805	0	0	0	2.69166	0.0680233	0.279883	0.62056	1.06728	2.25881	1.44481	3.11733	0.930658
NCU02623	CM002236	+	2954259	2956562	217.697	249.104	515.368	222.818	460.206	271.878	580.186	247.933	66.8993	143.147	66.6282	139.677	64.4113	134.143	65.9796	311.415	666.575	285.577	613.301	285.577	634.73	294.19	104.542	231.793	184.765	391.042	238.284	514.12	175.864
NCU02624	CM002236	-	2956871	2959489	113.219	129.554	268.032	129.148	266.741	128.818	274.898	129.173	51.3359	109.846	30.6909	64.3392	26.0547	54.2613	36.0272	73.8174	158.004	76.5977	164.5	76.5977	158.876	75.6709	34.9425	77.4751	30.5357	64.6265	37.3506	80.5876	34.2763
NCU02625	CM002236	-	2960589	2964470	1.56492	1.79069	3.70473	1.00823	2.08238	0.857471	1.82984	1.2188	0.509537	1.09028	0.357267	0.74896	0.279904	0.582928	0.382236	3.12764	6.69463	2.76705	5.94247	2.76705	6.69641	2.88725	4.49753	9.972	3.18059	6.73148	5.02858	10.8496	4.23556
NCU02626	CM002236	-	2966608	2971973	2.34549	2.68388	5.55264	2.45306	5.06653	2.96484	6.32696	2.70059	2.6216	5.60955	1.74744	3.66327	1.90146	3.95998	2.09017	2.00203	4.28528	2.02141	4.34116	2.02141	4.71167	2.01495	2.88549	6.39775	2.42483	5.13197	2.42339	5.22869	2.5779
NCU02627	CM002236	-	2975173	2977599	19.5142	22.3296	46.1973	17.4551	36.0516	23.6381	50.4435	21.1409	90.3965	193.425	43.0642	90.278	55.4819	115.546	62.9809	22.7881	48.7772	23.2804	49.9966	23.2804	53.485	23.1163	3.78773	8.39822	3.63938	7.70247	8.52232	18.3877	5.31648
NCU02628	CM002236	+	2980999	2985604	2.20642	2.52475	5.22341	1.86689	3.85586	2.28774	4.88202	2.22646	11.6008	24.8228	6.73719	14.1236	8.38225	17.4568	8.90676	1.1658	2.49537	1.6601	3.5652	1.6601	2.09828	1.49533	8.92997	19.7997	9.32614	19.7381	9.7749	21.0903	9.34367
NCU02629	CM002236	-	2986087	2988883	103.775	118.747	245.673	139.676	288.486	124.62	265.939	127.681	71.3788	152.732	53.9585	113.116	52.3034	108.927	59.2136	226.788	485.434	214.248	460.115	214.248	472.204	218.428	145.354	322.282	131.186	277.645	126.624	273.203	134.388
NCU02630	CM002236	-	2990148	2993018	12.108	13.8548	28.664	12.9703	26.7888	14.6864	31.3407	13.8372	9.4803	20.2854	8.48774	17.7933	5.82882	12.1391	7.93229	10.3724	22.2018	8.41819	18.0788	8.41819	26.6393	9.06959	8.4534	18.743	8.36231	17.6982	8.9199	19.2456	8.57853
NCU02631	CM002236	+	2994255	2996084	9.01817	10.3193	21.3493	8.9981	18.5846	7.53629	16.0824	8.95121	7.08997	15.1707	4.41871	9.2632	4.20993	8.76758	5.23954	8.75166	18.7327	10.7372	23.0591	10.7372	22.0326	10.0754	11.9299	26.4512	7.22672	15.2948	6.97324	15.0454	8.70996
NCU02632	CM002236	+	2996279	3000830	26.3046	30.0996	62.2726	27.8784	57.5798	27.2006	58.0459	28.3929	6.74075	14.4235	3.93202	8.24291	3.84535	8.0083	4.83937	16.5693	35.466	14.0791	30.2362	14.0791	28.5758	14.9092	11.6996	25.9405	11.9032	25.1922	9.34263	20.1576	10.9818
NCU02633	CM002236	-	3000744	3002757	18.5759	21.2559	43.976	17.5126	36.1704	18.736	39.9824	19.1682	5.14431	11.0075	3.73416	7.82813	4.45048	9.26855	4.44298	24.4116	52.2522	24.9414	53.5639	24.9414	56.0565	24.7648	24.1309	53.5036	34.9763	74.0248	28.7144	61.954	29.2739
NCU02634	CM002236	-	3002984	3005024	44.9165	81.5603	168.739	87.2148	180.133	77.3441	165.052	82.0397	173.436	371.108	128.735	269.874	132.018	274.94	144.729	93.9823	201.166	90.0618	193.415	90.0618	199.829	91.3686	95.4109	211.547	80.0197	169.356	74.1368	159.957	83.1892
NCU02635	CM002236	+	3005453	3007897	39.2917	44.9605	93.0179	38.0039	78.4929	40.7535	86.9678	41.2393	34.9942	74.8787	26.75	56.0775	26.7611	55.7325	29.5018	34.6946	74.2627	34.326	73.7181	34.326	65.7554	34.4489	29.4381	65.2706	24.1701	51.1543	26.8442	57.9191	26.8175
NCU02636	CM002236	-	3008027	3009803	19.1525	21.9157	45.341	23.5101	48.5575	17.4772	37.2962	20.9677	10.582	22.6428	12.5439	26.2965	8.84263	18.4156	10.6562	20.3324	43.5208	18.1168	38.9073	18.1168	52.147	18.8553	32.6061	72.2947	28.9309	61.2301	29.6159	63.8993	30.3843
NCU02637	CM002236	-	3010082	3014050	110.244	126.149	260.988	140.68	290.559	144.687	308.762	137.172	72.6804	155.517	63.8147	133.778	61.7298	128.558	66.075	74.3645	159.175	79.5967	170.941	79.5967	150.141	77.8526	64.7001	143.454	66.9257	141.643	59.3961	128.153	63.674
NCU02638	CM002236	+	3015351	3016692	0	0	0	0	0	0	0	0	0	0	0	0	0	0	0	0	0	0	0	0	0	0	0	0	0	0	0	0	0
NCU14015	CM002236	-	3021034	3021851	3.12272	3.57325	7.39264	5.38134	11.1146	3.68931	7.87297	4.21463	0.602909	1.29007	0.749574	1.57137	0.539947	1.12449	0.63081	2.34576	5.02103	1.619	3.47695	1.619	5.29437	1.86126	2.45909	5.45234	3.88198	8.21592	1.98259	4.27763	2.77455
NCU02639	CM002236	-	3021493	3024070	102.895	122.178	252.773	115.941	239.463	116.465	248.537	118.195	100.136	214.266	75.2275	157.704	63.2642	131.754	79.5427	440.747	943.407	424.281	911.18	424.281	845.001	429.77	1010.18	2239.79	887.606	1878.55	910.314	1964.09	936.034
NCU02640	CM002236	+	3024285	3025255	31.2426	35.75	73.9626	36.3678	75.1139	29.8492	63.6979	33.989	66.8313	143.002	32.8056	68.7722	44.443	92.5567	48.0266	36.6088	78.3601	36.364	78.0948	36.364	82.1303	36.4456	67.6754	150.051	63.3636	134.104	55.9468	120.711	62.3286
NCU02641	CM002236	+	3025590	3027825	8.07106	9.2355	19.1072	7.58813	15.6725	6.95493	14.8418	7.92618	18.7479	40.1156	18.7246	39.2535	17.5535	36.5569	18.342	9.64081	20.6359	10.7925	23.1778	10.7925	21.3812	10.4086	16.9562	37.5956	14.5445	30.7824	12.943	27.9257	14.8146
NCU14016	CM002236	+	3038292	3040053	3.90199	4.46494	9.23744	2.0382	4.20968	2.43411	5.19438	2.97908	13.9476	29.8442	12.4503	26.1002	14.3849	29.9578	13.5942	0	0	1.13021	2.42721	1.13021	2.1105	0.753471	1.09316	2.42377	0.097579	0.20652	2.16722	4.67599	1.11932
NCU02643	CM002236	-	3040640	3041703	0.601866	0.688699	1.42484	0.611063	1.26208	0.692906	1.47866	0.664223	0.993391	2.1256	0	0	0.44235	0.921235	0.47858	0	0	0.880568	1.89109	0.880568	0.796289	0.587045	0.694782	1.54048	0	0	0	0	0.231594
NCU02644	CM002236	+	3043982	3047942	32.7136	42.737	88.4179	49.74	102.733	46.4306	99.0826	46.3025	60.7956	130.087	60.3735	126.565	48.7964	101.623	56.6552	41.3184	88.4407	39.4621	84.7482	39.4621	84.6682	40.0809	72.7075	161.208	71.5885	151.512	64.9438	140.123	69.7466
NCU10075	CM002236	-	3049615	3054129	2.60248	2.97795	6.16103	3.20119	6.6117	3.0548	6.51892	3.07798	6.78313	14.5142	7.23052	15.1578	8.005	16.6712	7.33955	3.39854	7.27448	2.04778	4.39778	2.04778	6.47348	2.49803	5.27586	11.6977	4.90376	10.3784	3.46007	7.46544	4.54656
NCU10076	CM002236	+	3053216	3053755	0.427202	0.488836	1.01134	0.106949	0.220893	0.310925	0.663512	0.302237	0.277361	0.593481	0.343776	0.720677	0.327175	0.681374	0.316104	0.141714	0.303334	0.1598	0.343185	0.1598	0	0.153771	0.217284	0.481765	0.128237	0.271405	0.048399	0.104426	0.131307
NCU02648	CM002236	-	3057737	3059751	0.88684	1.01479	2.09948	0.821119	1.69593	0.803425	1.7145	0.879777	1.31561	2.81506	0.909516	1.90667	1.64432	3.42444	1.28981	0.133497	0.285746	0.327637	0.703628	0.327637	0	0.262924	1.40197	3.10848	1.06041	2.24428	1.86633	4.02679	1.4429
NCU02650	CM002236	+	3065520	3067876	81.973	93.7996	194.06	86.7196	179.11	94.8727	202.458	91.7973	98.5202	210.808	91.2546	191.302	89.6673	186.741	93.1474	81.5439	174.542	77.3851	166.191	77.3851	172.826	78.7714	57.0277	126.443	49.569	104.909	54.5534	117.704	53.7167
NCU02651	CM002236	+	3068063	3070302	7.31803	8.37382	17.3245	9.0976	18.7901	10.2332	21.8375	9.23487	3.18995	6.82568	1.53732	3.22276	0.926267	1.92904	1.88451	12.5099	26.777	11.1027	23.8441	11.1027	32.2693	11.5718	9.03964	20.0429	11.556	24.4575	13.0583	28.1746	11.218
NCU02652	CM002236	-	3070425	3072061	0.787706	0.901351	1.86479	0.553703	1.14361	1.37324	2.93048	0.942763	0.120574	0.257998	0.310528	0.650978	0.364545	0.759201	0.265216	0.387474	0.829377	0.220847	0.474287	0.220847	0	0.276389	0.291032	0.645281	0.921007	1.94924	0.526067	1.13504	0.579369
NCU02653	CM002236	-	3072561	3074314	0	0	0	0	0	0	0	0	0	0	0.636108	1.33351	0.179096	0.372983	0.271735	0	0	0	0	0	0	0	0.191111	0.423735	0.405022	0.857199	0	0	0.198711
NCU02654	CM002236	+	3075202	3076628	0.008409	0.009622	0.019907	0	0	0	0	0.00320733	0	0	0.206952	0.433845	0	0	0.068984	0	0	0	0	0	0.499644	0	0	0	0.701793	1.48529	0.254567	0.549254	0.318787
NCU02655	CM002236	-	3078323	3080970	0	0	0	0	0	0	0	0	0	0	0	0	0	0	0	0	0	0	0	0	0	0	0.168269	0.373089	0	0	0	0	0.0560897
NCU02656	CM002236	-	3085699	3089949	1.96609	2.24974	4.65445	0.840942	1.73687	1.37494	2.93411	1.48854	0.744778	1.59363	1.07576	2.25518	0.976997	2.03469	0.932512	1.81967	3.89494	1.20275	2.583	1.20275	1.87658	1.40839	0.627699	1.39174	0.583986	1.23596	0.507711	1.09544	0.573132
NCU02657	CM002236	-	3091094	3094485	236.615	297.176	614.822	309.306	638.838	264.172	563.741	290.218	110.685	236.837	93.6881	196.404	86.5967	180.346	96.9899	277.245	593.436	239.031	513.34	239.031	480.766	251.769	182.069	403.686	147.504	312.181	134.901	291.062	154.824
NCU02658	CM002236	+	3095298	3096854	13.2248	15.1328	31.3079	17.3738	35.8837	13.8315	29.5163	15.446	24.8774	53.2312	14.8522	31.1356	17.7119	36.8866	19.1472	12.5447	26.8515	15.6202	33.5457	15.6202	37.9289	14.595	24.8891	55.1845	19.663	41.6154	18.2821	39.4455	20.9448
NCU02659	CM002236	-	3096765	3098503	42.9165	49.1082	101.599	51.7595	106.904	48.1476	102.747	49.6718	66.2667	141.794	69.3292	145.339	64.3775	134.072	66.6578	46.8552	100.292	49.1402	105.533	49.1402	115.231	48.3785	38.8607	86.1627	28.4597	60.233	26.6781	57.5605	31.3328
NCU02660	CM002236	-	3098833	3100365	33.6553	38.5108	79.6744	33.9199	70.0578	46.879	100.039	39.7699	17.6335	37.7312	15.0032	31.4522	14.5321	30.2645	15.723	59.8083	128.018	69.4574	149.166	69.4574	133.453	66.2411	16.2978	36.1358	14.7177	31.1488	18.1782	39.2213	16.3979
NCU02661	CM002236	+	3100902	3103046	25.0416	28.6545	59.2827	30.7716	63.5554	26.0381	55.5651	28.488	19.7155	42.1861	21.9644	46.0452	16.2486	33.8393	19.3095	27.8013	59.5079	29.2902	62.9033	29.2902	51.062	28.7939	14.5145	32.1818	20.2193	42.7927	17.2152	37.1434	17.3163
NCU16370	CM002236	-	3105794	3108613	0.914765	1.04674	2.16559	0.588449	1.21538	0.959029	2.04656	0.86474	110.183	235.764	171.825	360.207	189.535	394.724	157.181	1.46088	3.12696	1.55966	3.3495	1.55966	2.91189	1.52673	4.05885	8.99936	9.4474	19.9947	8.02938	17.3242	7.17854
NCU02663	CM002236	+	3109256	3111894	1.16324	1.33106	2.75381	2.54329	5.25288	1.26254	2.69426	1.7123	26.7135	57.1599	64.4158	135.038	61.5473	128.178	50.8922	0.570087	1.22026	0.924901	1.9863	0.924901	2.04918	0.80663	10.9901	24.3674	17.3055	36.6259	16.3262	35.2255	14.874
NCU02664	CM002236	+	3115606	3119297	4.01172	4.59051	9.49723	4.96126	10.247	4.55964	9.73024	4.7038	3.7509	8.02596	1.39554	2.92555	3.41773	7.11775	2.85472	3.42449	7.33002	3.9273	8.43421	3.9273	6.97861	3.7597	4.28226	9.49471	3.31702	7.02023	2.38435	5.14447	3.32788
NCU02665	CM002236	-	3122022	3124887	24.9846	28.5892	59.1478	21.0185	43.4115	30.8455	65.8241	26.8177	4.28483	9.16843	4.36764	9.15613	5.72398	11.9207	4.79215	21.6251	46.2879	24.1773	51.9227	24.1773	50.292	23.3265	19.6882	43.653	28.1076	59.4877	20.2949	43.7883	22.6969
NCU02666	CM002236	-	3125823	3129123	16.0832	18.4035	38.0748	19.7417	40.7744	17.1085	36.5095	18.4179	19.1085	40.8873	22.818	47.8347	20.55	42.7974	20.8255	16.1787	34.6301	16.4516	35.3312	16.4516	34.2093	16.3606	14.8857	33.0047	12.5315	26.5221	12.4402	26.8409	13.2858
NCU16371	CM002236	-	3129000	3129727	0.275002	0.314677	0.651031	0.836004	1.72668	0.538405	1.14895	0.563029	4e-06	8e-06	0.454035	0.95182	1.0368	2.15924	0.496947	0.075349	0.161283	0.523607	1.12449	0.523607	0.002452	0.374188	1.32315	2.93372	1.43571	3.03857	0.07817	0.168659	0.945678
NCU02668	CM002236	+	3133197	3135871	324.579	371.407	768.397	421.111	869.758	418.925	893.983	403.814	391.564	837.847	361.288	757.389	345.172	718.853	366.008	182.711	391.088	152.747	328.038	152.747	313.941	162.735	206.602	458.083	227.387	481.247	238.736	515.097	224.242
NCU02669	CM002236	+	3136518	3142158	25.0724	28.6896	59.3555	30.2127	62.401	26.8359	57.2676	28.5794	18.6743	39.9582	23.2608	48.7629	24.7747	51.5957	22.2366	19.4329	41.5956	18.9552	40.7078	18.9552	45.9227	19.1144	19.2287	42.6342	18.7591	39.7023	17.8623	38.5397	18.6167
NCU02670	CM002236	-	3141875	3145376	0.966979	1.10649	2.28919	1.93581	3.9982	0.882384	1.883	1.30823	0.062832	0.134445	0.099353	0.20828	0.474487	0.988164	0.212224	2.6298	5.62901	4.00297	8.59672	4.00297	5.47357	3.54525	2.6505	5.87674	3.28326	6.94878	4.29276	9.26204	3.40884
NCU02671	CM002236	-	3145619	3148918	98.1158	112.271	232.276	121.571	251.092	148.588	317.086	127.477	84.6171	181.059	58.3529	122.329	52.8662	110.099	65.2787	61.0152	130.601	59.7599	128.339	59.7599	145.419	60.1783	41.5908	92.2158	42.8628	90.716	44.8651	96.8008	43.1062
NCU14017	CM002236	-	3149600	3150400	2.18145	2.49618	5.1643	7.1995	14.8698	3.3016	7.04559	4.33243	4.72443	10.1091	7.72996	16.2048	5.92922	12.3482	6.12787	0.432216	0.925147	0	0	0	0	0.144072	0.349888	0.775779	0.54823	1.16029	0	0	0.299373
NCU02672	CM002236	+	3151075	3151654	2.69697	3.08607	6.38472	0.622184	1.28505	4.52442	9.65509	2.74423	0.720704	1.54212	1.33684	2.80249	1.64635	3.42868	1.23463	4.77219	10.2147	0	0	0	2.45301	1.59073	0.881272	1.95397	1.57483	3.333	4.20958	9.08259	2.22189
NCU02673	CM002236	-	3154147	3154899	0.830128	0.949893	1.96522	0	0	0.99767	2.12902	0.649188	0	0	0	0	0.8314	1.73147	0.277133	0.275814	0.590371	0	0	0	0	0.091938	0	0	0	0	0.582159	1.25607	0.194053
NCU16372	CM002236	+	3155770	3156954	0.374684	0.428741	0.887015	1.10738	2.28717	2.32279	4.95683	1.2863	0.913328	1.95429	0	0	0.438699	0.913632	0.450676	0	0	0.667902	1.43438	0.667902	0	0.445268	0.18802	0.416882	0	0	0.153277	0.330711	0.113766
NCU02674	CM002236	-	3162738	3165508	7.65211	8.75611	18.1154	7.52687	15.5459	5.71186	12.1891	7.33161	8.61412	18.432	7.00121	14.677	7.02026	14.6204	7.5452	5.66252	12.1205	8.44285	18.1317	8.44285	18.8825	7.51607	6.04601	13.4053	5.86115	12.4047	6.18046	13.3349	6.0292
NCU02675	CM002236	+	3165716	3167231	13.3182	15.2397	31.5291	15.7718	32.575	11.4367	24.4058	14.1494	26.3343	56.3486	11.4255	23.9519	10.2455	21.3372	16.0017	10.5316	22.5425	11.4792	24.6525	11.4792	19.5624	11.1633	6.45308	14.3079	11.5642	24.4747	5.75824	12.424	7.92517
NCU02676	CM002236	-	3165732	3169629	14.4265	16.5078	34.1528	17.5095	36.1639	16.7729	35.7933	16.9301	18.1682	38.8752	12.4258	26.0488	12.6568	26.3591	14.4169	19.9878	42.7833	17.5938	37.7843	17.5938	45.3334	18.3918	26.4926	58.7399	23.2608	49.2297	21.3736	46.1155	23.709
NCU02677	CM002236	+	3170235	3175788	42.754	48.9223	101.214	50.7385	104.795	45.0953	96.2331	48.252	18.4597	39.499	8.36942	17.5453	10.2873	21.4243	12.3721	86.1648	184.433	83.0946	178.453	83.0946	164.108	84.118	433.42	960.986	437.113	925.117	399.504	861.969	423.346
NCU02678	CM002236	-	3174688	3176388	3.76556	4.30883	8.91446	5.57015	11.5045	2.2684	4.84076	4.04913	1.90464	4.07543	0.832006	1.74418	0.40005	0.833143	1.04556	1.93146	4.13424	3.011	6.46639	3.011	10.1122	2.65116	2.34744	5.20478	2.91228	6.16362	3.23001	6.96905	2.82991
NCU02679	CM002236	+	3176592	3179154	4.89557	5.60187	11.5896	6.20913	12.8243	6.49947	13.8698	6.10349	4.36947	9.34955	4.84684	10.1607	4.23994	8.83009	4.48542	5.29255	11.3286	7.26975	15.6124	7.26975	13.4058	6.61069	4.3543	9.65444	4.90928	10.3901	4.84649	10.4568	4.70336
NCU02680	CM002236	-	3179425	3182347	19.4735	22.7199	47.0048	23.9673	49.5018	23.4818	50.11	23.3896	25.8604	55.3347	25.0868	52.591	19.0637	39.7019	23.337	28.5644	61.1413	31.3115	67.2441	31.3115	55.8689	30.3958	19.6698	43.6122	18.9932	40.1977	20.4016	44.0183	19.6882
NCU15027	CM002236	-	3179453	3179523	0	0	0	0	0	0	0	0	7.4e-05	0.000159	0	0	0.000181	0.000377	8.5e-05	9.1e-05	0.000194	4e-05	8.6e-05	4e-05	0	5.7e-05	5.2e-05	0.000116	0	0	0.000284	0.000613	0.000112
NCU02681	CM002236	+	3182599	3184014	49.7007	56.8712	117.66	50.7655	104.851	44.5367	95.0411	50.7245	63.7274	136.36	87.7858	184.03	85.4453	177.948	78.9862	61.9075	132.511	48.554	104.274	48.554	145.115	53.0052	45.4916	100.865	49.4233	104.601	47.9633	103.485	47.6261
NCU02682	CM002236	-	3184221	3185353	0.946161	1.08267	2.23991	0	0	0.373547	0.797148	0.485405	0.182107	0.389662	0	0	0	0	0.0607023	1.52904	3.27286	1.25996	2.70587	1.25996	1.7105	1.34965	0.424402	0.940991	0.429161	0.908288	0	0	0.284521
NCU02683	CM002236	-	3185465	3189144	4.96066	5.67635	11.7437	4.87257	10.0638	5.6076	11.9666	5.38551	4.56411	9.76603	3.61273	7.57357	5.31391	11.0667	4.49692	5.39095	11.5392	3.77566	8.10856	3.77566	9.58325	4.31409	3.8012	8.42809	4.96606	10.5103	5.05051	10.897	4.60592
NCU02684	CM002236	-	3189891	3193545	38.263	43.7834	90.5827	35.9561	74.2634	40.8688	87.2137	40.2027	15.7021	33.5984	14.0869	29.5311	15.0414	31.3252	14.9435	36.5102	78.1491	36.4312	78.2392	36.4312	81.6761	36.4576	29.2662	64.8895	29.7396	62.9417	27.3929	59.1029	28.7996
NCU02685	CM002236	-	3193810	3201298	12.2851	14.0575	29.0833	13.3862	27.6478	13.3109	28.4054	13.5849	15.0739	32.2542	10.072	21.1145	10.5436	21.958	11.8965	9.25653	19.8133	9.71957	20.8736	9.71957	21.5879	9.56522	9.31595	20.6555	8.88455	18.8035	8.41216	18.1501	8.87089
NCU02686	CM002236	+	3202152	3204078	1.94214	2.22234	4.59776	2.28885	4.72737	1.76863	3.77425	2.09327	2.41658	5.17087	0.960208	2.01294	2.01965	4.2061	1.79881	3.32387	7.11464	1.80217	3.87032	1.80217	3.66517	2.3094	2.81978	6.25207	5.81505	12.3071	4.14239	8.93762	4.25907
NCU02687	CM002236	-	3203981	3205677	19.6604	22.4968	46.5433	19.3527	39.9709	18.4298	39.3291	20.0931	33.4061	71.4806	26.6549	55.8783	29.0016	60.3987	29.6876	12.4551	26.6597	17.9701	38.5924	17.9701	34.4871	16.1318	17.6546	39.144	16.9414	35.8553	10.8736	23.4609	15.1565
NCU02688	CM002236	+	3206737	3209468	23.2348	27.3788	56.6436	24.4129	50.4223	24.2083	51.6603	25.3334	46.9136	100.383	48.3323	101.322	49.5043	103.097	48.2501	25.8654	55.3641	20.9919	45.0819	20.9919	53.083	22.6164	27.585	61.1619	23.4748	49.6828	21.8158	47.0698	24.2919
NCU02689	CM002236	-	3209510	3214860	11.2427	12.8647	26.6156	11.3839	23.5122	12.278	26.2012	12.1755	14.146	30.2688	11.8143	24.767	12.7297	26.5108	12.8967	13.3512	28.5779	11.0648	23.7625	11.0648	29.4212	11.8269	13.0706	28.9803	8.85769	18.7466	8.97462	19.3636	10.301
NCU02690	CM002236	-	3215935	3218947	6.49309	7.42987	15.3715	7.65413	15.8088	9.58608	20.4566	8.22336	2.61683	5.59934	1.89624	3.97519	2.01596	4.19843	2.17634	7.15027	15.3049	6.70961	14.4095	6.70961	11.1005	6.8565	32.5846	72.247	49.6972	105.181	33.7221	72.7587	38.668
NCU02691	CM002236	-	3219450	3221190	4.74107	5.68218	11.7558	5.00147	10.33	7.11388	15.181	5.93251	5.75426	12.3126	3.06263	6.42036	4.09105	8.52	4.30264	3.02245	6.46947	2.63596	5.66094	2.63596	10.4721	2.76479	5.78451	12.8255	5.26687	11.1469	3.68931	7.96004	4.91356
NCU02692	CM002236	+	3223207	3224989	4.53171	5.18552	10.7282	3.79839	7.84517	4.20488	8.97319	4.39626	7.65357	16.3767	8.11116	17.0039	5.95109	12.3937	7.2386	6.19797	13.2666	6.25412	13.4313	6.25412	10.2185	6.2354	6.0455	13.4042	6.04804	12.8002	4.68933	10.1177	5.59429
NCU02693	CM002236	-	3224907	3226729	47.2175	54.0297	111.781	43.0606	88.9371	53.487	114.141	50.1925	37.2266	79.6554	50.591	106.057	42.1159	87.7104	43.3112	72.3143	154.787	67.7032	145.398	67.7032	134.107	69.2402	53.9003	119.509	40.2276	85.1388	38.3103	82.6583	44.1461
NCU02694	CM002236	+	3227424	3229866	0.968608	1.10835	2.29305	1.13674	2.34781	1.57663	3.36452	1.27391	2.86272	6.12549	3.04872	6.3912	3.85247	8.02313	3.25464	1.60601	3.43761	1.84877	3.9704	1.84877	4.8996	1.76785	3.07267	6.81278	2.17866	4.61097	1.27243	2.74538	2.17459
NCU02695	CM002236	-	3227560	3231661	55.0433	62.9846	130.308	62.8217	129.751	64.4263	137.485	63.4109	67.959	145.415	46.7309	97.9646	43.8382	91.2973	52.8427	53.2337	113.945	48.9532	105.131	48.9532	120.342	50.38	42.9779	95.2914	42.8746	90.741	42.0011	90.6216	42.6179
NCU02696	CM002236	+	3232290	3236509	20.4471	23.3971	48.4059	20.732	42.8197	23.1948	49.4977	22.4413	30.8942	66.1057	21.489	45.0486	22.3156	46.4745	24.8996	18.7618	40.1591	20.0732	43.109	20.0732	41.9332	19.6361	18.6322	41.3116	19.1599	40.5504	17.6852	38.1576	18.4924
NCU02697	CM002236	-	3236463	3238407	8.4484	9.99132	20.6709	11.5954	23.9491	10.9751	23.4208	10.854	8.63729	18.4816	8.28073	17.3594	13.1199	27.3234	10.0126	16.6495	35.6378	13.8427	29.7283	13.8427	21.0978	14.7783	14.3259	31.7636	15.3531	32.4937	14.8153	31.9655	14.8314
NCU02698	CM002236	+	3238527	3239085	0	0	0	0	0	0	0	0	0	0	0	0	0	0	0	0	0	0	0	0	0	0	0	0	0	0	0	0	0
NCU02699	CM002236	+	3239395	3243393	2.00712	2.29669	4.75158	2.43902	5.03753	2.07709	4.4325	2.27093	2.51478	5.38097	3.32474	6.96984	2.23567	4.65599	2.69173	2.74957	5.88537	3.20325	6.87925	3.20325	7.61022	3.05202	5.03824	11.1709	4.91596	10.4043	4.16942	8.99592	4.70787
NCU02700	CM002236	+	3245001	3246399	1.57541	1.8027	3.72958	3.2595	6.73215	4.76506	10.1686	3.27576	6.4757	13.8563	8.75203	18.3474	6.62048	13.7878	7.28274	0.838584	1.79496	1.52092	3.26632	1.52092	2.89743	1.29348	11.0363	24.4698	15.2863	32.3523	12.7456	27.4999	13.0227
NCU02701	CM002236	-	3246310	3249526	50.3168	57.5762	119.118	45.9302	94.8638	46.9945	100.286	50.1669	82.5194	176.57	106.636	223.548	108.305	225.556	99.1536	52.4492	112.266	61.589	132.268	61.589	140.212	58.5424	84.1473	186.573	85.9628	181.934	92.3538	199.262	87.488
NCU02702	CM002236	+	3254835	3256821	11.3672	13.0071	26.9103	14.8656	30.7033	16.2531	34.684	14.7086	12.362	26.4515	8.71001	18.2593	11.6122	24.1835	10.8947	9.19457	19.6807	6.50828	13.9771	6.50828	18.1965	7.40371	35.2464	78.149	27.8905	59.0282	32.6855	70.5222	31.9408
NCU02703	CM002236	-	3257183	3258401	1.74815	2.00037	4.13852	0.360612	0.744805	0.329946	0.704103	0.896975	4.0825	8.73551	23.5696	49.4104	23.8304	49.629	17.1608	4.39781	9.41339	3.27704	7.03773	3.27704	3.68407	3.65063	11.1027	24.6171	11.8846	25.1529	13.0912	28.2456	12.0262
NCU02704	CM002236	-	3260306	3262525	7.65181	8.75576	18.1147	7.28233	15.0409	7.7869	16.6172	7.94166	170.55	364.934	113.687	238.328	126.538	263.528	136.925	5.24206	11.2205	4.77708	10.2592	4.77708	12.4917	4.93207	36.7366	81.453	36.6423	77.5506	29.5384	63.7319	34.3057
NCU02705	CM002236	+	3262809	3264500	13.079	14.966	30.9628	14.915	30.8054	12.4789	26.63	14.12	17.0184	36.415	15.7518	33.0214	14.7238	30.6636	15.8313	15.0915	32.3028	19.3124	41.475	19.3124	24.8028	17.9054	18.0923	40.1146	15.1814	32.1304	16.0544	34.6389	16.4427
NCU02706	CM002236	-	3264331	3265855	18.5065	21.1765	43.8116	23.1383	47.7896	26.2353	55.986	23.5167	7.23875	15.4891	7.78566	16.3215	7.93961	16.535	7.65467	21.0819	45.1252	20.5009	44.0275	20.5009	35.6746	20.6946	10.9728	24.329	14.3761	30.4259	14.4139	31.0993	13.2542
NCU02707	CM002236	-	3265972	3267804	1457.43	1667.69	3450.26	1780.63	3677.71	1605.74	3426.64	1684.69	1072.28	2294.4	860.414	1803.73	873.369	1818.87	935.354	1229.41	2631.52	1147.82	2465.03	1147.82	2335.9	1175.01	606.057	1343.76	610.598	1292.29	604.005	1303.2	606.887
NCU10498	CM002236	+	3267908	3269533	1256.8	1438.12	2975.3	1502.05	3102.33	1398.05	2983.43	1446.07	1159.1	2480.19	997.623	2091.37	1134.84	2363.4	1097.19	1130.9	2420.65	1032.12	2216.57	1032.12	2114.95	1065.05	645.184	1430.51	593.113	1255.28	600.961	1296.63	613.086
NCU10497	CM002236	+	3269710	3272893	64.4229	73.7174	152.513	78.6465	162.436	71.9555	153.553	74.7731	26.225	56.1148	24.1638	50.656	23.9061	49.7867	24.765	65.0323	139.2	65.5582	140.792	65.5582	114.012	65.3829	46.2541	102.555	39.3274	83.2336	38.1868	82.3917	41.2561
NCU02710	CM002236	+	3275532	3277660	0	0	0	0.143834	0.297074	0.642921	1.37199	0.262252	0	0	0	0	0	0	0	0	0	0	0	0	0.321939	0	0	0	0.645557	1.36627	0	0	0.215186
NCU02711	CM002236	-	3279853	3281103	0.188596	0.215805	0.446476	0.247546	0.51128	0	0	0.15445	0.226507	0.484666	0.777158	1.6292	0	0	0.334555	1.14967	2.46084	0	0	0	0	0.383224	1.00413	2.22638	0.762661	1.61412	1.93082	4.16593	1.23254
NCU02712	CM002236	+	3281886	3284141	7.76909	8.88996	18.3923	11.573	23.9028	12.8541	27.4305	11.1057	8.08708	17.3043	12.2205	25.6185	12.4968	26.0257	10.9348	19.5507	41.8478	20.777	44.6204	20.777	41.9716	20.3683	29.445	65.286	44.4076	93.9855	29.6522	63.9775	34.5016
NCU02713	CM002236	-	3284468	3286740	17.0238	19.4798	40.3015	27.7614	57.3382	33.2793	71.0178	26.8402	49.705	106.356	48.7143	102.123	56.6433	117.965	51.6875	24.3488	52.1178	23.5584	50.5937	23.5584	50.0212	23.8218	53.3019	118.182	61.2466	129.624	53.8974	116.289	56.1486
NCU02716	CM002236	-	3298324	3300889	16.3064	18.659	38.6033	17.8469	36.8609	15.2946	32.6386	17.2668	24.5747	52.5836	17.409	36.4955	21.1245	43.9938	21.0361	12.0953	25.8897	9.96907	21.4094	9.96907	23.92	10.6778	15.3988	34.1424	11.6865	24.7335	13.5652	29.2683	13.5501
NCU02717	CM002236	+	3301268	3303735	24.3576	27.8717	57.6634	22.823	47.1385	22.3783	47.7552	24.3577	21.8178	46.6844	17.8711	37.4642	13.9247	28.9995	17.8712	16.8073	35.9756	17.7221	38.0597	17.7221	40.4512	17.4172	11.3958	25.2669	15.4515	32.702	15.6765	33.8236	14.1746
NCU02718	CM002236	-	3303711	3308305	46.8595	71.3503	147.616	70.8298	146.291	65.4559	139.683	69.212	58.7045	125.613	70.8648	148.558	83.8082	174.539	71.1258	64.6672	138.418	68.861	147.885	68.861	176.088	67.463	48.0667	106.574	53.616	113.474	58.1874	125.545	53.29
NCU02719	CM002236	-	3309238	3310608	8.02425	9.18193	18.9963	12.0836	24.9573	13.2916	28.3642	11.519	13.6539	29.2159	14.0738	29.5037	13.6358	28.3979	13.7879	11.1296	23.8226	11.0928	23.8227	11.0928	32.7536	11.105	18.9731	42.0675	21.8236	46.188	19.1506	41.3193	19.9824
NCU02720	CM002236	-	3310985	3315832	13.072	14.9579	30.9461	16.8395	34.7801	16.6281	35.4842	16.1418	13.8722	29.6829	10.8579	22.7621	10.6852	22.253	11.8051	13.2086	28.2725	13.7017	29.4255	13.7017	31.6901	13.5373	9.02154	20.0027	8.32265	17.6143	9.47845	20.4507	8.94088
NCU02721	CM002236	-	3319419	3320558	0	0	0	0	0	0	0	0	0	0	0	0	0	0	0	0	0	0	0	0	0	0	0	0	0	0	0	0	0
NCU02722	CM002236	+	3321186	3322711	5.13188	5.87228	12.1491	6.02317	12.4402	8.72046	18.6094	6.87197	12.3507	26.4274	12.4375	26.0735	14.793	30.8079	13.1938	3.75565	8.03885	1.74252	3.7422	1.74252	4.22891	2.41356	4.53697	10.0595	7.24437	15.3322	4.81101	10.3802	5.53078
NCU02723	CM002236	-	3323046	3326294	14.9964	17.1599	35.5019	22.4744	46.4184	24.3103	51.878	21.3149	28.6878	61.3844	32.2896	67.6906	27.6733	57.6324	29.5502	40.2293	86.1096	46.3041	99.442	46.3041	83.781	44.2792	44.3666	98.3705	42.4541	89.851	44.3682	95.7288	43.7297
NCU14018	CM002236	+	3326617	3327330	0.732919	0.83866	1.73509	0	0	1.21161	2.58557	0.683424	1.76691	3.78073	1.70351	3.57116	0.901521	1.8775	1.45731	0.477101	1.02122	0.764658	1.64217	0.764658	7.92452	0.668806	1.27973	2.83744	1.35672	2.8714	1.59614	3.44382	1.41086
NCU02724	CM002236	+	3329493	3333280	12.4888	15.4213	31.9048	16.8473	34.7963	14.582	31.118	15.6169	15.9053	34.0332	12.9128	27.0698	15.5821	32.4511	14.8	38.0244	81.3901	36.8239	79.0825	36.8239	93.6347	37.2241	72.2128	160.112	56.0671	118.662	55.7523	120.291	61.3441
NCU02725	CM002236	-	3333539	3337438	2.66753	3.05239	6.31504	4.07207	8.41042	4.13856	8.83167	3.75434	7.91128	16.9281	5.26199	11.031	6.3917	13.3113	6.52166	4.83767	10.3549	4.82573	10.3637	4.82573	9.93939	4.82971	6.49028	14.3904	4.82851	10.2192	4.63541	10.0013	5.31807
NCU02726	CM002236	+	3338154	3341886	35.6097	40.7473	84.3014	42.1571	87.0708	35.4734	75.7	39.4592	43.8364	93.7986	33.3008	69.8104	34.088	70.9915	37.0751	42.4063	90.7694	41.9348	90.0585	41.9348	90.5144	42.0919	123.3	273.382	163.216	345.434	160.269	345.797	148.928
NCU02727	CM002236	-	3340306	3342164	26.7659	30.6275	63.3647	25.1066	51.8549	28.1043	59.9745	27.9461	11.8213	25.2945	11.3059	23.7012	12.1065	25.2129	11.7446	61.0124	130.595	58.7448	126.16	58.7448	125.785	59.5007	330.19	732.104	491.347	1039.9	483.153	1042.45	434.897
NCU02728	CM002236	-	3342545	3345617	7.48812	8.56846	17.7271	8.04316	16.6123	6.65939	14.2111	7.757	9.66805	20.6871	6.93248	14.533	7.6681	15.9696	8.08955	7.40132	15.8423	7.72638	16.5931	7.72638	18.7179	7.61802	6.76874	15.0078	7.48009	15.8311	7.59889	16.3953	7.28257
NCU02729	CM002236	+	3345968	3348006	14.1793	16.225	33.5676	23.0526	47.6126	13.854	29.5644	17.7105	26.2312	56.1279	21.2834	44.6176	28.7411	59.8562	25.4186	15.5379	33.2584	12.7742	27.4338	12.7742	25.0412	13.6955	19.4437	43.1108	19.1982	40.6316	22.3274	48.1736	20.3231
NCU02730	CM002236	+	3350821	3353730	7.91512	9.05706	18.738	8.1759	16.8864	9.64818	20.5892	8.96038	8.52193	18.2348	8.07817	16.9347	6.60073	13.7467	7.73361	4.97454	10.6479	5.91475	12.7024	5.91475	9.58021	5.60135	11.2757	25.0008	6.60144	13.9715	5.60182	12.0865	7.82634
NCU02731	CM002236	+	3354332	3356087	14.141	16.1812	33.477	17.1084	35.3356	17.8524	38.0968	17.0473	22.9186	49.04	14.4005	30.1886	17.6462	36.7499	18.3218	16.9398	36.2592	12.5322	26.914	12.5322	34.8764	14.0014	20.8588	46.2485	17.9289	37.9452	16.4145	35.4159	18.4007
NCU02732	CM002236	+	3358110	3360889	21.1405	24.1905	50.0473	29.1633	60.2337	27.3005	58.2591	26.8848	40.4811	86.6191	42.3271	88.7326	47.1072	98.1052	43.3051	19.1747	41.0429	15.3337	32.9304	15.3337	37.6862	16.614	8.08931	17.9358	5.41875	11.4684	8.45019	18.2321	7.31942
NCU02733	CM002236	-	3360914	3362466	28.6464	37.6741	77.9434	29.994	61.9494	33.3471	71.1626	33.6718	61.2556	131.071	57.9751	121.537	73.566	153.208	64.2656	44.3149	94.8548	39.3525	84.5129	39.3525	104.723	41.0066	36.9019	81.8195	33.1267	70.1103	29.0555	62.69	33.028
NCU02734	CM002236	+	3362942	3365624	13.1162	15.0085	31.0509	12.7378	26.3085	13.0937	27.9419	13.6133	9.75194	20.8666	9.68758	20.3086	11.6609	24.285	10.3668	22.1693	47.4527	22.989	49.3709	22.989	50.3392	22.7158	33.9727	75.325	28.5851	60.4982	31.9271	68.8858	31.495
NCU02735	CM002236	-	3365203	3367197	0	0	0	0.189609	0.391617	0	0	0.063203	0.810593	1.73446	0.512118	1.07358	1.00838	2.10004	0.777029	0.059961	0.128346	0	0	0	0	0.019987	1.75892	3.89991	2.44173	5.16774	0.446986	0.964416	1.54921
NCU02736	CM002236	+	3370234	3372588	450.312	537.143	1111.29	516.604	1066.99	497.94	1062.6	517.229	570.933	1221.65	575.075	1205.56	555.662	1157.22	567.223	288.923	618.431	298.32	640.668	298.32	642.355	295.188	262.965	583.051	303.127	641.545	274.861	593.039	280.318
NCU02737	CM002236	-	3371800	3374037	68.2034	78.0433	161.462	89.8022	185.477	85.0617	181.521	84.3024	101.93	218.104	87.5036	183.439	80.1691	166.96	89.8675	59.1341	126.575	53.3383	114.549	53.3383	138.756	55.2703	55.3765	122.782	51.3255	108.627	42.4297	91.5461	49.7105
NCU02738	CM002236	+	3374702	3377115	50.5199	61.0157	126.234	74.5413	153.957	75.7436	161.636	70.4336	103.263	220.956	89.1359	186.861	88.9607	185.269	93.7865	80.3125	171.907	71.6151	153.8	71.6151	167.656	74.5143	73.1529	162.196	61.6891	130.56	72.5875	156.615	69.1432
NCU02739	CM002236	+	3381952	3385064	10.714	12.2598	25.3641	14.7952	30.5578	15.2449	32.5326	14.1	46.4615	99.4157	45.853	96.1244	49.1105	102.277	47.1417	20.6353	44.1692	20.7656	44.5959	20.7656	49.7687	20.7222	71.2324	157.938	58.5024	123.816	51.9614	112.112	60.5654
NCU02740	CM002236	+	3388258	3389293	0	0	0	0	0	0	0	0	0.375339	0.80313	0.236524	0.495839	0.303404	0.631867	0.305089	0	0	0.308366	0.662242	0.308366	0.302858	0.205577	0	0	0.305708	0.647008	0	0	0.101903
NCU02741	CM002236	+	3390116	3391799	11.7956	13.4974	27.9246	8.36476	17.2765	12.1423	25.9116	11.3348	21.1062	45.1618	12.3151	25.8168	14.0822	29.3276	15.8345	12.2202	26.1569	8.70093	18.686	8.70093	30.5853	9.87401	18.4651	40.9412	20.0391	42.4113	13.7398	29.6449	17.4147
NCU02742	CM002236	+	3392278	3396765	16.9051	19.344	40.0206	17.9775	37.1305	16.3144	34.8148	17.8786	16.7635	35.8696	10.2953	21.5826	9.9703	20.7641	12.343	12.0182	25.7246	10.4068	22.3495	10.4068	26.5028	10.9439	10.0225	22.2221	9.22215	19.518	9.59388	20.6997	9.61285
NCU02743	CM002236	-	3396655	3399210	36.8433	42.1588	87.2217	39.8775	82.3627	44.3293	94.5985	42.1219	61.8293	132.299	43.5884	91.377	41.1351	85.6677	48.8509	46.5504	99.6398	39.5246	84.8825	39.5246	92.6745	41.8666	45.0503	99.8862	35.8454	75.8642	38.6495	83.3901	39.8484
NCU02744	CM002236	+	3399392	3401441	1211.68	1386.49	2868.48	1338.61	2764.75	1165.11	2486.34	1296.74	1035.31	2215.3	777.51	1629.94	832.334	1733.42	881.718	859.913	1840.62	894.017	1919.98	894.017	1920.28	882.649	471.318	1045.02	500.856	1060.03	455.298	982.35	475.824
NCU02745	CM002236	-	3401202	3404406	50.808	58.6918	121.426	59.5742	123.044	59.8151	127.645	59.3604	66.961	143.279	57.9602	121.505	53.6441	111.719	59.5218	57.5059	123.09	58.5563	125.755	58.5563	136.804	58.2062	30.5917	67.8284	18.3204	38.7738	16.5482	35.7044	21.8201
NCU02746	CM002236	+	3405419	3407805	83.7142	95.792	198.182	91.3986	188.774	79.8704	170.443	89.0203	52.6394	112.635	45.9372	96.3007	47.5747	99.0787	48.7171	116.055	248.413	117.666	252.698	117.666	250.017	117.129	58.8409	130.463	47.8764	101.327	47.044	101.502	51.2538
NCU16374	CM002236	+	3407982	3409485	33.7089	38.5722	79.8014	28.6138	59.0986	28.0967	59.9581	31.7609	19.5326	41.7947	19.8359	41.5831	23.9633	49.9058	21.1106	30.9118	66.1657	39.4078	84.6317	39.4078	67.9517	36.5758	69.2849	153.62	87.4661	185.115	78.6133	169.616	78.4548
NCU02747	CM002236	-	3409476	3413969	14.4326	16.5149	34.1674	13.1688	27.1987	14.9363	31.8739	14.8733	17.3025	37.0229	9.56976	20.0616	12.702	26.4531	13.1914	15.4557	33.0824	13.5138	29.022	13.5138	27.1819	14.1611	11.1795	24.7875	10.8239	22.9079	9.23556	19.9266	10.413
NCU02748	CM002236	-	3415056	3417145	20.6088	24.4848	50.6562	19.887	41.0745	21.7711	46.4595	22.0476	42.3433	90.6038	25.1362	52.6945	33.0922	68.9177	33.5239	13.1326	28.1098	11.7802	25.299	11.7802	33.6759	12.231	18.4935	41.0042	19.007	40.2269	18.2914	39.4655	18.5973
NCU02749	CM002236	-	3417523	3420109	22.8057	26.0959	53.9894	23.2142	47.9464	24.5559	52.4022	24.622	31.7024	67.8351	31.8542	66.7777	31.883	66.3995	31.8132	19.5589	41.8653	20.5363	44.1035	20.5363	41.2069	20.2105	23.9577	53.1194	16.8192	35.5967	16.8416	36.3375	19.2062
NCU02750	CM002236	-	3420871	3426704	10.4358	11.9415	24.7055	11.2203	23.1744	11.9551	25.5121	11.7056	22.054	47.19	20.5767	43.1361	20.4818	42.6553	21.0375	9.9272	21.2489	10.6218	22.8113	10.6218	21.3958	10.3903	17.5355	38.8801	16.5011	34.9233	15.4885	33.4178	16.5084
NCU02751	CM002236	+	3431993	3436658	2.14324	2.45246	5.07384	2.85102	5.88848	2.8917	6.17088	2.73173	2.73576	5.85382	1.3968	2.92819	0.982878	2.04694	1.70514	2.71244	5.8059	2.22258	4.77317	2.22258	4.44407	2.38586	2.34917	5.20863	0.796041	1.68476	0.948189	2.04581	1.36447
NCU02752	CM002236	-	3437406	3442112	3.68013	4.27029	8.83473	3.55273	7.33778	3.0011	6.40433	3.60804	9.21064	19.7084	8.18756	17.1641	8.81306	18.354	8.73709	4.74417	10.1548	5.77637	12.4053	5.77637	10.1409	5.43231	6.07702	13.4741	6.55089	13.8645	6.48349	13.9888	6.37046
NCU02753	CM002236	-	3443089	3445401	14.6988	16.8194	34.7974	18.8928	39.0209	16.018	34.1822	17.2434	22.2473	47.6035	15.9399	33.4157	16.3805	34.1139	18.1892	16.9789	36.3428	16.8552	36.198	16.8552	33.8665	16.8964	18.9431	42.0011	20.2118	42.7769	19.2008	41.4276	19.4519
NCU11228	CM002236	+	3445548	3449548	22.3144	25.5338	52.8264	25.7043	53.0895	24.5309	52.3488	25.2563	27.9871	59.8852	25.1332	52.6882	24.174	50.3447	25.7648	29.5073	63.1595	25.6002	54.9787	25.6002	58.444	26.9026	28.2731	62.6877	24.6981	52.2718	23.2725	50.2128	25.4146
NCU02754	CM002236	+	3449940	3452077	83.8692	95.9692	198.549	78.2861	161.691	87.0829	185.834	87.1127	63.0892	134.995	55.6675	116.699	51.3598	106.962	56.7055	57.9716	124.086	54.2171	116.436	54.2171	105.806	55.4686	42.9814	95.2991	48.2076	102.028	45.9119	99.0594	45.7003
NCU02755	CM002236	-	3451939	3454516	28.2532	32.3294	66.8857	32.4641	67.0511	25.8917	55.2527	30.2284	26.2057	56.0735	21.4271	44.9189	20.1153	41.8921	22.5827	32.2124	68.9497	28.1675	60.4921	28.1675	61.4289	29.5158	30.1644	66.881	27.8589	58.9614	26.0808	56.2719	28.0347
NCU02757	CM002236	-	3455917	3457947	58.2307	66.6319	137.853	66.9481	138.274	65.3356	139.426	66.3052	74.0028	158.347	47.7393	100.079	48.6687	101.357	56.8036	67.1431	143.718	61.9289	132.998	61.9289	140.032	63.667	43.2259	95.8412	44.8524	94.9269	48.3404	104.299	45.4729
NCU02758	CM002236	+	3458967	3461288	47.8714	54.7779	113.329	48.4943	100.16	45.041	96.1173	49.4377	35.4484	75.8505	28.9052	60.5956	30.8244	64.1947	31.726	41.3198	88.4438	36.9454	79.3434	36.9454	83.9248	38.4035	34.5451	76.594	28.2772	59.8465	29.8633	64.4331	30.8952
NCU16375	CM002236	+	3461062	3461945	29.0833	33.2792	68.8508	27.7803	57.3771	34.8238	74.3137	31.9611	28.8506	61.7329	22.5311	47.2332	24.7389	51.5211	25.3735	20.7655	44.448	22.0312	47.3138	22.0312	60.8566	21.6093	21.4826	47.6316	19.0511	40.3202	15.099	32.5775	18.5442
NCU02759	CM002236	-	3462914	3465377	11.1201	12.7245	26.3254	13.093	27.0422	10.1307	21.6189	11.9827	4.00332	8.56608	3.62891	7.6075	5.10377	10.6291	4.24533	22.1821	47.4801	20.4158	43.8448	20.4158	44.2726	21.0046	21.6339	47.967	13.564	28.7072	15.1045	32.5894	16.7674
NCU02761	CM002236	-	3465987	3467875	12.6847	14.5147	30.0293	13.592	28.0728	15.0056	32.0218	14.3708	18.2662	39.0849	17.9802	37.693	19.9318	41.5099	18.7261	16.9394	36.2583	21.7721	46.7574	21.7721	38.9353	20.1612	33.4657	74.2008	23.5264	49.7919	26.4294	57.024	27.8072
NCU02762	CM002236	-	3468715	3476170	5.82272	6.66278	13.7845	7.95898	16.4384	7.38644	15.7626	7.33607	7.57836	16.2158	6.93791	14.5443	6.04468	12.5886	6.85365	4.89082	10.4687	4.07363	8.74846	4.07363	7.14443	4.34602	3.48697	7.73137	3.20851	6.79058	3.64587	7.86632	3.44712
NCU09388	CM002236	+	3495757	3499576	8.25782	9.4492	19.5493	8.87064	18.3213	10.4931	22.3923	9.60433	12.5805	26.9191	8.35127	17.5072	7.99818	16.657	9.64333	8.02307	17.1731	6.21784	13.3533	6.21784	11.669	6.81958	7.13154	15.8122	9.06819	19.1922	8.06485	17.4007	8.08819
NCU09387	CM002236	+	3502631	3504624	3.16802	3.62508	7.49987	5.23108	10.8042	2.6743	5.70693	3.84349	2.89554	6.19572	0.925413	1.94	2.30667	4.80386	2.04254	6.89502	14.7586	6.72252	14.4372	6.72252	13.2857	6.78002	4.00852	8.88776	5.1074	10.8094	4.30831	9.29561	4.47475
NCU09386	CM002236	+	3505641	3506956	26.0333	29.7892	61.6304	27.397	56.5855	26.3948	56.3264	27.8603	81.7669	174.96	85.1553	178.516	81.4184	169.562	82.7802	23.8093	50.9631	20.0083	42.9696	20.0083	55.4977	21.2753	26.3167	58.3498	19.3351	40.9212	15.7408	33.9624	20.4642
NCU09384	CM002236	+	3507468	3510482	0.711512	0.814164	1.68441	1.33604	2.75946	0.958304	2.04501	1.03617	1.51609	3.24405	2.53078	5.30543	1.65887	3.45476	1.90192	0.608678	1.30286	3.22071	6.91674	3.22071	3.60215	2.35003	5.65224	12.5322	8.65437	18.3163	8.78452	18.9535	7.69704
NCU09383	CM002236	-	3510698	3512537	3.43207	3.92722	8.12496	3.78119	7.80964	4.59902	9.81428	4.10248	5.05411	10.8145	2.48775	5.21522	3.25375	6.77624	3.59854	3.38748	7.25081	5.42672	11.6543	5.42672	10.6834	4.74697	7.59834	16.8472	5.90881	12.5056	6.07274	13.1025	6.52663
NCU09382	CM002236	+	3513355	3514840	6.84456	7.83205	16.2036	6.09229	12.583	3.24932	6.93403	5.72455	10.7162	22.9299	8.94932	18.761	11.5944	24.1464	10.42	3.72643	7.97632	2.19074	4.70479	2.19074	10.2204	2.70263	6.93084	15.3672	11.0619	23.4116	7.85378	16.9453	8.61549
NCU09381	CM002236	-	3513381	3515832	42.0462	48.1123	99.5388	44.9462	92.8315	39.5713	84.4449	44.2099	68.2661	146.072	57.2056	119.923	56.8339	118.362	60.7685	37.8465	81.0093	37.3968	80.3129	37.3968	89.1721	37.5467	55.4163	122.87	63.8885	135.215	56.9342	122.841	58.7463
NCU09380	CM002236	+	3516010	3518525	18.1209	20.7352	42.8987	26.3216	54.3645	17.1054	36.5029	21.3874	34.5609	73.9515	22.5432	47.2586	28.3254	58.9903	28.4765	18.9528	40.568	16.7943	36.0671	16.7943	38.8999	17.5138	19.0701	42.2825	16.6591	35.2577	14.0926	30.4062	16.6073
NCU09379	CM002236	+	3519553	3520820	0.222973	0.255142	0.527859	0.5732	1.18388	1.41612	3.022	0.748155	0.477919	1.02262	0	0	0.43817	0.912532	0.305363	1.25954	2.69602	0	0	0	0	0.419848	0.244125	0.541278	0	0	0	0	0.081375
NCU09378	CM002236	-	3520676	3522296	50.3812	57.6499	119.271	63.1534	130.437	57.4088	122.51	59.4041	54.613	116.858	46.7353	97.9739	55.8009	116.211	52.3831	47.7526	102.213	50.1254	107.649	50.1254	124.105	49.3345	52.9729	117.452	47.3568	100.227	45.3798	97.9113	48.5698
NCU09377	CM002236	-	3522966	3526584	79.1624	91.8882	190.106	88.029	181.814	84.1447	179.564	88.0206	95.2725	203.859	77.2014	161.842	81.6928	170.133	84.7222	89.4683	191.504	83.9734	180.34	83.9734	191.214	85.805	65.7077	145.688	65.6444	138.932	57.5085	124.08	62.9535
NCU09376	CM002236	+	3527539	3529586	6.93945	7.94063	16.4282	9.09178	18.7781	9.06727	19.3495	8.69989	10.3563	22.1598	14.2538	29.8811	14.6425	30.4943	13.0842	16.1163	34.4966	20.3705	43.7475	20.3705	41.1985	18.9525	21.7265	48.1725	19.5299	41.3335	18.9432	40.8718	20.0665
NCU09375	CM002236	+	3530085	3531746	70.3588	80.5097	166.565	81.0563	167.413	75.6369	161.409	79.0676	51.9432	111.145	68.71	144.041	63.6592	132.576	61.4375	54.3195	116.269	52.3875	112.507	52.3875	115.449	53.0315	29.6951	65.8404	40.8516	86.4594	32.3476	69.793	34.2981
NCU09374	CM002236	-	3531755	3536460	8.03445	9.1936	19.0205	7.35487	15.1907	9.30476	19.8563	8.61775	5.09347	10.8987	3.46284	7.25936	4.21429	8.77665	4.25687	7.67531	16.4288	7.12325	15.2978	7.12325	20.7423	7.30727	3.77227	8.36395	4.25653	9.00863	4.45268	9.60708	4.16049
NCU09373	CM002236	-	3537800	3540356	0.116429	0.133227	0.27563	0	0	0	0	0.044409	0	0	0	0	0	0	0	0.230508	0.493395	0	0	0	0	0.076836	0	0	0	0	0	0	0
NCU09372	CM002236	-	3540764	3541793	3.23661	3.70356	7.66224	2.62627	5.42428	3.79072	8.08938	3.37352	1.91805	4.10413	4.24083	8.8903	3.40986	7.10136	3.18958	0	0	0.497923	1.06933	0.497923	1.40191	0.331949	0	0	1.73944	3.6814	0.405432	0.87476	0.714958
NCU09371	CM002236	+	3543639	3545481	101.347	115.969	239.926	107.906	222.868	96.2234	205.34	106.699	26.7466	57.2309	22.7377	47.6663	18.2455	37.9979	22.5766	107.632	230.382	95.7669	205.668	95.7669	211.827	99.7218	48.1685	106.8	45.7604	96.8485	54.4318	117.442	49.4536
NCU09370	CM002236	-	3545195	3550304	35.2202	40.3511	83.4818	39.5679	81.7232	43.2884	92.3771	41.0691	32.1405	68.7725	26.4398	55.4273	30.2188	62.9335	29.5997	27.5733	59.0198	25.5351	54.8387	25.5351	54.2369	26.2145	26.7443	59.2978	25.7354	54.467	20.3706	43.9515	24.2834
NCU09368	CM002236	+	3566080	3569412	4.02153	4.88272	10.1018	5.52292	11.407	4.75382	10.1446	5.05315	4.66447	9.98076	4.81544	10.0949	5.55962	11.5784	5.01317	4.90375	10.4963	7.08438	15.2143	7.08438	10.4794	6.3575	7.70228	17.0776	8.02553	16.9854	7.22177	15.5817	7.64986
NCU09367	CM002236	-	3568677	3576199	11.5437	13.2092	27.3282	11.4354	23.6185	11.5597	24.6684	12.0681	15.8276	33.8671	13.6679	28.6528	15.0191	31.2788	14.8382	15.1544	32.4374	13.2241	28.3999	13.2241	34.5922	13.8675	16.7069	37.0428	12.6611	26.7962	14.3104	30.8761	14.5595
NCU09366	CM002236	+	3577109	3578797	91.1775	104.332	215.851	104.031	214.865	92.1369	196.62	100.167	224.954	481.344	204.577	428.867	205.325	427.61	211.619	111.785	239.273	114.736	246.405	114.736	224.542	113.752	110.796	245.658	87.675	185.558	98.8649	213.311	99.1119
NCU16376	CM002236	-	3580269	3581364	0.239964	0.274584	0.568083	0.534775	1.10452	0	0	0.269786	0	0	0.135725	0.284528	0.262433	0.546541	0.132719	0.791361	1.69388	0	0	0	0	0.263787	0.551782	1.22342	1.18992	2.51838	0.430883	0.929671	0.724195
NCU09365	CM002236	+	3582759	3585550	1.05282	1.20471	2.49241	0.305468	0.630912	2.28192	4.8696	1.26403	1.69083	3.61794	1.60251	3.35944	1.38189	2.87791	1.55841	0.722574	1.54665	0.68512	1.47135	0.68512	3.71478	0.697605	3.70061	8.20506	4.68105	9.90709	3.78812	8.17323	4.05659
NCU09364	CM002236	+	3586694	3588207	14.6554	16.7698	34.6948	17.7189	36.5965	20.0523	42.7915	18.1803	8.00072	17.1195	4.71011	9.87406	5.84025	12.1629	6.18369	10.3642	22.1843	13.547	29.0932	13.547	25.2168	12.486	7.36454	16.3288	8.35087	17.674	10.2937	22.2096	8.66969
NCU10352	CM002236	-	3588061	3589129	72.8774	83.3916	172.528	81.2943	167.904	89.6018	191.21	84.7626	71.033	151.992	101.697	213.193	92.457	192.55	88.3956	107.47	230.035	94.3524	202.63	94.3524	206.755	98.7248	110.409	244.8	103.172	218.357	90.9762	196.29	101.519
NCU09363	CM002236	+	3589485	3591557	3.78125	4.32678	8.95161	3.80963	7.86837	3.27932	6.99804	3.80524	1.66084	3.55377	2.46556	5.16869	1.66007	3.45725	1.92882	3.1533	6.74955	1.14767	2.46473	1.14767	6.73164	1.81622	2.7809	6.16587	2.17414	4.60142	2.73852	5.90863	2.56452
NCU09362	CM002236	-	3592036	3595536	4.31931	4.94247	10.2254	4.63647	9.57614	4.47165	9.54247	4.68353	3.97466	8.50475	3.68172	7.71819	3.74079	7.79054	3.79905	6.23601	13.348	6.00616	12.8987	6.00616	14.2647	6.08278	6.43364	14.2648	5.94104	12.5738	6.46462	13.948	6.27976
NCU09360	CM002236	+	3638094	3640580	0.987862	1.13038	2.33863	1.94429	4.01572	2.95983	6.31625	2.0115	0.662737	1.41809	0.801696	1.68064	0.591327	1.2315	0.685253	14.9593	32.02	14.8246	31.837	14.8246	35.27	14.8695	22.0526	48.8954	25.2388	53.4162	19.0497	41.1015	22.1137
NCU09999	CM002236	+	3664350	3668616	39.6504	45.3709	93.8671	41.3405	85.3843	39.5406	84.3793	42.084	23.529	50.3459	18.7895	39.3894	18.4602	38.4452	20.2595	41.9416	89.7748	41.2185	88.5202	41.2185	85.7454	41.4595	24.8928	55.1927	23.6103	49.9695	23.5487	50.8085	24.0172
NCU09998	CM002236	-	3665778	3670893	4.17827	4.78108	9.8915	5.49362	11.3465	5.54588	11.8349	5.27353	7.54787	16.1505	8.55419	17.9327	6.90242	14.3749	7.66816	5.75796	12.3247	5.99725	12.8796	5.99725	16.3413	5.91749	9.56146	21.1998	6.15935	13.0358	5.60053	12.0837	7.10711
NCU09996	CM002236	+	3671286	3672825	4.71957	5.40048	11.173	5.17745	10.6935	7.93875	16.9412	6.17223	3.21932	6.88852	1.9797	4.15016	1.93192	4.0234	2.37698	7.54601	16.152	8.66829	18.6159	8.66829	21.0037	8.2942	6.82053	15.1226	8.9071	18.8512	9.10204	19.6385	8.27656
NCU09995	CM002236	+	3674708	3676902	635.46	939.36	1943.43	891.188	1840.65	815.411	1740.08	881.986	401.78	859.707	322.247	675.544	325.155	677.166	349.727	626.083	1340.11	558.722	1199.9	558.722	1284.4	581.176	389.782	864.231	305.33	646.209	271.242	585.231	322.118
NCU09994	CM002236	+	3677594	3680137	4.51905	5.32518	11.0172	4.9667	10.2582	8.79035	18.7586	6.36074	1.39833	2.99207	1.23737	2.59396	1.24526	2.59337	1.29365	39.7617	85.1086	34.6771	74.472	34.6771	80.6446	36.3719	46.113	102.243	60.0576	127.107	59.0337	127.371	55.0681
NCU10058	CM002236	+	3708802	3711805	101.361	115.984	239.958	108.402	223.893	107.172	228.704	110.52	48.3821	103.525	48.4199	101.505	43.0069	89.5659	46.603	279.183	597.582	277.827	596.656	277.827	592.784	278.279	186.024	412.456	143.835	304.416	145.611	314.169	158.49
NCU16377	CM002236	-	3711135	3712134	5.87006	6.71695	13.8966	5.52473	11.4107	7.97122	17.0105	6.73763	1.2603	2.69671	1.99051	4.17281	1.53157	3.18964	1.59412	7.49091	16.0341	7.41648	15.9275	7.41648	15.7216	7.44129	5.42272	12.0234	7.50457	15.8829	7.37394	15.91	6.76708
NCU10059	CM002236	+	3712525	3714202	4.47619	5.12199	10.5968	4.82555	9.96665	3.21074	6.8517	4.38609	1.42422	3.04746	2.2782	4.77592	1.97509	4.11331	1.8925	5.81899	12.4554	7.01109	15.0569	7.01109	16.8768	6.61372	22.7548	50.4523	24.3763	51.5906	27.918	60.2358	25.0164
NCU08578	CM002236	+	3730153	3734738	64.6185	73.9412	152.976	71.0716	146.791	66.0971	141.051	70.37	70.3654	150.564	65.2655	136.82	64.1728	133.646	66.6012	80.2937	171.866	78.9233	169.494	78.9233	171.071	79.3801	63.673	141.177	64.7471	137.032	63.3698	136.727	63.93
NCU08579	CM002236	-	3732144	3734816	1.35071	1.54558	3.19763	1.6812	3.47233	1.98919	4.24491	1.73865	0.80573	1.72405	0.664577	1.39319	0.458408	0.954677	0.642905	5.05386	10.8176	4.11929	8.84652	4.11929	10.0155	4.43081	5.07406	11.2503	4.44275	9.40276	4.96723	10.7173	4.82801
NCU08634	CM002236	+	9664598	9666695	0.807078	0.923518	1.91065	0.469594	0.969896	0.478645	1.02143	0.623919	1.617	3.45997	1.50207	3.14888	1.12209	2.33685	1.41372	0.28695	0.614207	0.778356	1.67159	0.778356	0	0.614554	0.652076	1.44579	0.743765	1.57412	1.39766	3.01558	0.931166
NCU08635	CM002236	+	9666967	9667581	0	0	0	0	0	1.17157	2.50012	0.390522	1.20618	2.58091	1.31624	2.75931	1.60542	3.34345	1.37595	0.986432	2.11143	0	0	0	3.0982	0.328811	0	0	2.12492	4.49723	1.01706	2.1944	1.04733
NCU08637	CM002236	-	9681489	9685711	7.18006	8.45334	17.489	9.15519	18.9091	11.9295	25.4576	9.84603	5.77566	12.3584	7.03852	14.7553	6.3081	13.1372	6.37409	12.1413	25.9882	10.7364	23.0574	10.7364	24.1154	11.2047	5.24756	11.635	4.84313	10.2501	3.99649	8.62282	4.69573
NCU08638	CM002236	+	9686294	9688284	5.73574	7.08835	14.665	3.52523	7.28098	5.62225	11.9978	5.41194	1.32417	2.83338	1.68588	3.5342	0	0	1.00335	3.97208	8.50213	3.54323	7.60939	3.54323	13.5403	3.68618	1.54766	3.43149	1.79479	3.79855	1.44426	3.11613	1.59557
NCU14051	CM002236	-	9687688	9688732	0.424742	0.486021	1.00552	0.433267	0.894866	0	0	0.306429	0.381838	0.817035	0.284081	0.595534	0.55333	1.15236	0.406416	0.107117	0.22928	0.568804	1.22155	0.568804	1.56143	0.414908	0.659885	1.46311	0.176207	0.37293	0.295868	0.638364	0.37732
NCU09633	CM002237	+	11642	12594	0.098988	0.113269	0.234341	0.330364	0.682331	0	0	0.147878	0	0	0	0	0	0	0	1.5347	3.28498	2.28181	4.90038	2.28181	4.17678	2.03277	0	0	1.01615	2.15061	0.417385	0.900549	0.477845
NCU09632	CM002237	-	12521	13311	3.94273	4.51157	9.3339	4.16549	8.60338	3.13537	6.69085	3.93748	0	0	0	0	1.18617	2.47031	0.395389	12.3588	26.4536	16.4442	35.3152	16.4442	55.7584	15.0824	7.76178	17.2095	8.38632	17.749	10.0938	21.7784	8.74731
NCU09631	CM002237	-	15943	18173	0.334148	0.382357	0.791051	0	0	0.139835	0.298407	0.174064	0	0	0.109004	0.228511	0	0	0.0363347	0.657689	1.40776	0.426675	0.91632	0.426675	3.77765	0.50368	1.74817	3.87607	1.48762	3.14845	1.23107	2.65616	1.48895
NCU09630	CM002237	+	19042	19908	0	0	0	0	0	0	0	0	0.001877	0.004016	0.161884	0.339366	0.244396	0.508979	0.136052	0.649816	1.39091	0	0	0	0	0.216605	11.1095	24.6322	48.2515	102.121	30.7318	66.3068	30.0309
NCU09629	CM002237	-	19764	23982	5.23185	5.98667	12.3857	5.72473	11.8238	6.23583	13.3072	5.98241	54.5618	116.748	163.394	342.532	169.035	352.03	128.997	11.3697	24.3364	13.5946	29.1955	13.5946	23.0232	12.8529	28.7633	63.7745	39.9984	84.6537	46.8016	100.979	38.5211
NCU09627	CM002237	+	26847	28669	0.879412	1.00629	2.08189	0.219208	0.45275	0.390804	0.833973	0.538767	26.8514	57.4551	77.0824	161.592	77.2717	160.926	60.4019	5.01203	10.7281	4.21242	9.04654	4.21242	5.85246	4.47896	7.30866	16.2049	8.76379	18.5479	7.02661	15.1606	7.69969
NCU16498	CM002237	+	30257	33086	1.85856	2.15896	4.46663	3.83516	7.9211	1.09628	2.33944	2.36346	2.07834	4.44711	4.24682	8.90286	4.00929	8.34974	3.44482	12.8301	27.4625	11.4696	24.6319	11.4696	23.1252	11.9231	5.8607	12.9945	7.34649	15.5483	5.98339	12.9098	6.39686
NCU09621	CM002237	-	36177	38253	5.04853	5.7769	11.9517	7.26908	15.0135	6.50192	13.8751	6.51597	7.57287	16.204	5.72658	12.005	6.66799	13.8867	6.65581	11.8764	25.4211	10.7971	23.1878	10.7971	25.1464	11.1569	8.35037	18.5146	7.33129	15.5161	8.86233	19.1213	8.18133
NCU09620	CM002237	-	38686	39994	0.844388	0.966211	1.99898	0	0	0.751848	1.60444	0.572686	37.4042	80.0353	183.999	385.728	154.056	320.836	125.153	0	0	2.36796	5.08539	2.36796	8.72602	1.57864	0.548078	1.21521	1.26779	2.68318	1.00793	2.17471	0.941266
NCU09619	CM002237	-	40799	41401	0	0	0	2.55872	5.28476	2.53064	5.40037	1.69645	0	0	41.3327	86.6481	31.9191	66.4745	24.4172	2.76362	5.91544	1.2807	2.75042	1.2807	6.3758	1.77501	1.42726	3.16454	0.749375	1.586	1.14611	2.47285	1.10758
NCU09617	CM002237	-	41526	42883	2.36918	2.71099	5.60872	3.27884	6.77208	2.76101	5.89198	2.91695	4.09121	8.75414	11.1739	23.4245	7.59464	15.8166	7.61992	5.32793	11.4043	2.39388	5.14107	2.39388	9.58379	3.3719	1.64127	3.63905	2.8049	5.93637	4.55029	9.8177	2.99882
NCU09616	CM002237	+	43701	45278	8.673	9.92429	20.5322	9.86898	20.3833	9.05368	19.3205	9.61565	9.04698	19.3582	8.94916	18.7606	9.66789	20.1343	9.22134	8.30272	17.7717	8.16446	17.5339	8.16446	21.3165	8.21055	6.40703	14.2058	5.85595	12.3937	8.58845	18.5304	6.95048
NCU08639	CM002236	-	9689585	9690543	0	0	0	0	0	0	0	0	0	0	0	0	0	0	0	0	0	0	0	0	0	0	0	0	0	0	0	0	0
NCU14052	CM002236	+	9689978	9690773	0	0	0	0	0	0	0	0	0	0	0	0	0	0	0	0	0	0	0	0	0	0	0	0	0	0	0	0	0
NCU08640	CM002236	-	9692170	9693340	0.242588	0.277587	0.574295	0	0	0	0	0.092529	5.59802	11.9783	7.71443	16.1722	11.7253	24.4191	8.34592	0.451694	0.966838	0.952955	2.04655	0.952955	0.580413	0.785868	0.518842	1.15038	0.958612	2.02883	2.28954	4.9399	1.25566
NCU08641	CM002236	+	9694632	9697675	5.70007	6.52243	13.4942	7.19663	14.8639	8.16086	17.4152	7.29331	108.579	232.332	164.775	345.427	167.699	349.25	147.018	9.21341	19.721	8.20069	17.6117	8.20069	19.775	8.53826	19.6751	43.624	20.0285	42.3888	21.287	45.9287	20.3302
NCU08642	CM002236	-	9701175	9704915	5.95633	6.83233	14.1353	5.58929	11.5441	6.53131	13.9378	6.31764	6.9388	14.8473	5.53521	11.6038	6.41078	13.3511	6.29493	9.87288	21.1326	7.23932	15.5471	7.23932	18.8433	8.11717	6.9466	15.4021	6.86865	14.537	4.93509	10.6479	6.25011
NCU10027	CM002236	+	9759597	9762612	0	0	0	0	0	0	0	0	0	0	0	0	0	0	0	0.110888	0.237353	0.757638	1.62709	0.757638	1.11342	0.542055	0	0	0.178701	0.378207	0.262548	0.566474	0.147083
NCU10028	CM002236	+	9764400	9765935	92.3093	105.627	218.53	106.666	220.307	118.624	253.143	110.306	119.112	254.869	131.987	276.691	122.039	254.157	124.379	94.8484	203.02	91.4068	196.304	91.4068	175.921	92.554	88.1816	195.518	117.15	247.94	111.882	241.397	105.738
NCU10029	CM002236	-	9765819	9767032	51.0149	58.375	120.771	57.5304	118.823	49.6808	106.019	55.1954	34.3178	73.4313	28.3115	59.3509	30.2394	62.9764	30.9562	48.0279	102.802	46.7084	100.31	46.7084	122.979	47.1482	32.5607	72.1942	32.4305	68.6367	25.1787	54.3254	30.0566
NCU10030	CM002236	+	9767398	9770901	1.0881	1.29884	2.68715	1.47298	3.04229	0.86769	1.85164	1.21317	0.757476	1.62081	1.62182	3.39991	1.56641	3.26219	1.31523	2.32717	4.98124	2.43868	5.23728	2.43868	3.52265	2.40151	2.45667	5.44697	2.90776	6.15407	3.3828	7.29873	2.91574
NCU10031	CM002236	-	9770841	9772169	0	0	0	0.444716	0.918513	0	0	0.148239	0.20678	0.442455	0.754242	1.58116	0.555212	1.15628	0.505411	0.731604	1.56598	2.97197	6.38255	2.97197	4.82743	2.22518	0.798903	1.77134	1.25464	2.65536	0.234259	0.505437	0.762602
NCU09615	CM002237	+	46017	49683	2.25307	2.57813	5.33386	3.16607	6.53918	3.36891	7.18923	3.0377	7.44222	15.9244	4.59912	9.64139	8.38141	17.4551	6.80758	3.56642	7.63383	3.88651	8.34661	3.88651	8.73161	3.77981	2.60733	5.78102	3.15246	6.67195	1.7753	3.83038	2.5117
NCU09612	CM002237	+	56204	56983	0	0	0	0.175333	0.362131	0.178053	0.379964	0.117795	0	0	0	0	0.18301	0.381137	0.0610033	0.731632	1.56604	0.374637	0.804566	0.374637	0.527596	0.493635	0.769495	1.70614	1.28392	2.71733	0.41743	0.900645	0.823616
NCU09611	CM002237	+	57518	58796	5.02405	5.74888	11.8938	4.79518	9.90393	6.47172	13.8106	5.67193	1.80611	3.86462	3.38473	7.0956	4.95454	10.3183	3.38179	5.89146	12.6105	4.36414	9.37236	4.36414	2.44218	4.87325	14.3508	31.8189	17.8682	37.8168	20.244	43.6784	17.4877
NCU09610	CM002237	+	59495	63119	50.0545	57.2761	118.497	56.9022	117.525	53.72	114.638	55.9661	76.2818	163.224	61.9202	129.807	66.1513	137.766	68.1178	60.7502	130.034	55.6734	119.563	55.6734	134.492	57.3656	48.4322	107.385	42.349	89.6285	44.5219	96.0603	45.101
NCU09609	CM002237	-	63048	66547	15.3962	17.6174	36.4484	17.3716	35.8792	16.3716	34.9368	17.1202	25.1405	53.7941	21.577	45.233	21.4973	44.7703	22.7383	16.1639	34.5984	13.2631	28.4836	13.2631	23.9656	14.23	7.82243	17.344	9.06287	19.1809	8.43136	18.1915	8.43889
NCU09608	CM002237	+	66707	68637	11.8405	13.5488	28.0308	10.9984	22.716	10.6373	22.6999	11.7282	11.3523	24.2911	8.06938	16.9163	10.3919	21.6421	9.93787	7.99051	17.1034	9.71983	20.8742	9.71983	17.0281	9.14339	9.46844	20.9936	5.53141	11.7068	5.65209	12.1949	6.88398
NCU09606	CM002237	+	68673	69666	1.56058	1.78573	3.69446	1.85479	3.83087	0	0	1.21351	0	0	0	0	0	0	0	0.56512	1.20962	1.11164	2.38735	1.11164	0	0.929468	0	0	0	0	0	0	0
NCU09605	CM002237	+	70445	71887	0	0	0	0	0	0	0	0	0	0	0	0	0	0	0	0	0	0	0	0	0	0	0	0	0.263945	0.55862	0	0	0.0879817
NCU09604	CM002237	-	73202	74342	0	0	0	0	0	0	0	0	31.5967	67.6089	55.6039	116.566	70.014	145.811	52.4049	1.25328	2.68261	0	0	0	4.54858	0.41776	10.7928	23.93	28.4282	60.1661	38.5992	83.2816	25.9401
NCU14129	CM002237	-	74559	75400	0	0	0	0	0	0	0	0	0.410216	0.877757	0.343147	0.719358	0	0	0.251121	0	0	0.308416	0.662349	0.308416	0	0.205611	0.401207	0.889564	0	0	0	0	0.133736
NCU09603	CM002237	+	76425	78257	0	0	0	0	0	0	0	0	2.15217	4.6051	4.15433	8.70896	1.65982	3.45673	2.65544	0	0	0.285775	0.613727	0.285775	0.467291	0.190517	0.645587	1.43141	2.74053	5.80013	5.48818	11.8413	2.9581
NCU09602	CM002237	-	79724	82693	607.131	694.724	1437.3	724.967	1497.34	699.118	1491.91	706.27	623.951	1335.1	604.334	1266.9	575.897	1199.36	601.394	632.21	1353.23	643.456	1381.88	643.456	1310.53	639.707	306.642	679.892	280.256	593.141	281.908	608.245	289.602
NCU09600	CM002237	+	84233	86147	50.9986	58.3563	120.732	67.1721	138.737	58.1391	124.068	61.2225	39.4234	84.356	30.706	64.3708	26.6043	55.406	32.2446	60.3961	129.276	56.636	121.631	56.636	136.325	57.8894	36.1797	80.2183	36.7499	77.7784	38.4142	82.8824	37.1146
NCU09599	CM002237	-	86997	88350	24.8442	28.4285	58.8153	22.043	45.5274	29.6438	63.2596	26.7051	32.8072	70.199	29.9448	62.775	34.7862	72.4455	32.5127	18.7714	40.1796	20.9183	44.9239	20.9183	36.5196	20.2027	15.1036	33.4879	14.9369	31.6128	10.7834	23.2662	13.6079
NCU09598	CM002237	+	88570	91982	26.717	30.5716	63.249	31.4141	64.8824	32.9415	70.2969	31.6424	34.0801	72.9226	26.7073	55.988	22.9215	47.7361	27.9029	36.8237	78.8201	34.6328	74.3769	34.6328	78.3815	35.3631	28.7794	63.8101	27.3548	57.8944	24.5088	52.8801	26.881
NCU15252	CM002237	-	89894	89965	0.777778	0.889991	1.84129	0	0	1.53134	3.26787	0.807111	0	0	0	0	0	0	0	0	0	0	0	0	0	0	0	0	0	0	0	0	0
NCU09597	CM002237	-	92166	93129	0	0	0	0	0	0	0	0	0	0	0	0	0.146974	0.306087	0.0489913	0	0	0	0	0	0	0	1.73107	3.83817	4.36476	9.2377	6.57784	14.1923	4.22456
NCU09596	CM002237	+	94846	96218	1.09126	1.24869	2.5834	2.63631	5.44502	2.30816	4.92561	2.06439	0	0	0	0	0	0	0	3.59404	7.69294	7.18835	15.4376	7.18835	13.6787	5.99025	5.69674	12.6309	6.07865	12.865	7.83218	16.8987	6.53586
NCU09595	CM002237	-	96532	100907	6.49385	7.43074	15.3733	7.46509	15.4183	5.84797	12.4795	6.9146	3.89305	8.33013	1.39316	2.92057	1.47252	3.06666	2.25291	5.01873	10.7424	4.26136	9.15163	4.26136	8.31217	4.51381	5.71805	12.6782	3.74822	7.93284	3.57816	7.72022	4.34814
NCU16500	CM002237	+	101812	102821	1.09901	1.25757	2.60176	0.936019	1.93325	0.841829	1.79646	1.01181	1.51807	3.24828	0.875023	1.83436	1.83946	3.83085	1.41085	6.43385	13.7715	2.77001	5.94883	2.77001	10.2289	3.99129	12.0034	26.6143	10.8294	22.9196	10.1227	21.8408	10.9852
NCU09594	CM002237	+	103225	105318	8.89733	10.181	21.0632	11.3179	23.3758	8.04486	17.1677	9.8479	15.5581	33.2904	9.15034	19.1824	7.59485	15.817	10.7678	10.9103	23.3532	10.2879	22.0942	10.2879	22.4713	10.4954	15.0308	33.3265	12.4238	26.294	16.7614	36.1644	14.7387
NCU09593	CM002237	+	107020	108114	0	0	0	0	0	0	0	0	0	0	0	0	0	0	0	0	0	0	0	0	0	0	0	0	0	0	0	0	0
NCU03582	CM002237	-	147607	148334	0	0	0	0	0	0	0	0	0	0	0	0	0	0	0	0	0	0	0	0	0	0	0	0	0	0	0	0	0
NCU03581	CM002237	-	149767	150765	0	0	0	0	0	0	0	0	0	0	0	0	0	0	0	0	0	0	0	0	0	0	0	0	0	0	0	0	0
NCU03580	CM002237	+	151324	152200	0.937294	1.07252	2.21892	0	0	1.05141	2.24371	0.707978	1.525	3.26311	0	0	1.67176	3.48159	1.06559	0.257848	0.551915	1.87525	4.02725	1.87525	2.5663	1.33611	0.335774	0.744485	0.572112	1.21083	0.455139	0.982008	0.454342
NCU03579	CM002237	+	154839	156015	14.5225	16.6177	34.38	21.6429	44.701	16.367	34.927	18.2092	19.6696	42.0878	14.2283	29.8277	11.8169	24.6098	15.2383	15.5817	33.3521	21.9639	47.1694	21.9639	43.5437	19.8365	20.7777	46.0687	29.2424	61.8895	25.4297	54.8672	25.15
NCU03578	CM002237	+	157660	166671	5.65187	6.46729	13.3801	5.19924	10.7385	5.7679	12.3087	5.81148	3.71008	7.93862	3.96467	8.31137	3.78366	7.87982	3.81947	2.9292	6.26986	3.05374	6.55816	3.05374	7.16006	3.01222	2.90342	6.43752	2.48481	5.25892	3.0819	6.64949	2.82338
NCU03577	CM002237	+	168919	170353	0	0	0	0	0	0	0	0	0	0	0	0	0	0	0	0	0	0	0	0	0	0	0	0	0	0	0	0	0
NCU03576	CM002237	-	172330	174131	15.2033	17.3968	35.9919	22.7785	47.0465	22.6689	48.3753	20.9481	22.2274	47.5609	15.9734	33.4859	17.9302	37.3413	18.7103	17.3121	37.0561	18.4089	39.5347	18.4089	38.5958	18.0433	17.7032	39.2518	14.1096	29.8619	16.6465	35.9165	16.1531
NCU03575	CM002237	+	174719	178574	72.5612	83.0299	171.779	80.7594	166.8	73.3658	156.562	79.0517	130.523	279.286	127.749	267.808	124.494	259.27	127.589	153.393	328.332	153.586	329.84	153.586	344.378	153.522	319.022	707.341	312.327	661.016	338.876	731.158	323.408
NCU03574	CM002237	-	178340	179106	7.98437	9.1363	18.9019	9.30881	19.2264	11.4498	24.4339	9.96498	0.862357	1.84522	2.19797	4.60773	0.779583	1.62356	1.27997	10.8317	23.185	5.31407	11.4124	5.31407	15.1349	7.15329	2.63045	5.83229	1.0408	2.20278	3.03083	6.53932	2.23403
NCU03573	CM002237	+	179438	185280	5.28209	6.04416	12.5047	5.21299	10.7669	4.2841	9.14224	5.18042	4.28506	9.16893	3.08811	6.47379	3.2819	6.83486	3.55169	3.64959	7.81185	4.11821	8.84421	4.11821	8.83432	3.96201	2.6238	5.81753	3.45057	7.30288	2.87854	6.21072	2.9843
NCU03572	CM002237	-	185816	189321	29.5462	33.8089	69.9467	32.4591	67.0408	31.6764	67.5972	32.6481	45.2392	96.8004	34.3352	71.9788	31.8111	66.2497	37.1285	23.0116	49.2556	18.1852	39.0543	18.1852	42.2513	19.794	24.1598	53.5676	19.8157	41.9384	19.7411	42.5934	21.2389
NCU03571	CM002237	-	189409	193428	17.1646	19.641	40.635	17.5964	36.3435	18.8389	40.202	18.6921	17.0553	36.4939	14.4336	30.258	12.1177	25.2362	14.5355	17.8621	38.2332	16.428	35.2804	16.428	42.1502	16.906	9.22325	20.45	10.435	22.085	8.23968	17.7779	9.29932
NCU03570	CM002237	+	196027	197459	0.986081	1.12835	2.33442	0.524806	1.08393	0.955309	2.03862	0.869487	0.610053	1.30536	0.355779	0.74584	0.591564	1.23199	0.519132	0.638726	1.36718	0.88565	1.90201	0.88565	2.50301	0.803342	3.4111	7.56314	5.18051	10.9642	1.73773	3.74933	3.44311
NCU03569	CM002237	+	199505	201702	25.3321	28.9869	59.9704	31.4508	64.9582	27.0341	57.6906	29.1572	32.4472	69.4286	22.5912	47.3591	21.8907	45.5894	25.643	24.8202	53.1268	22.4493	48.2118	22.4493	49.5825	23.2396	20.1782	44.7394	16.9669	35.9093	14.4203	31.1132	17.1885
NCU03568	CM002237	-	203404	204042	0	0	0	0.381355	0.787647	0	0	0.127118	0	0	0	0	0	0	0	0	0	0.60452	1.29826	0.60452	0	0.403013	0.839765	1.86194	1.99848	4.22963	0	0	0.94608
NCU03567	CM002237	+	204112	208178	18.6004	21.284	44.0341	19.7456	40.7823	21.0838	44.9927	20.7045	8.00717	17.1333	8.59505	18.0183	7.01222	14.6036	7.87148	22.5586	48.286	22.5356	48.3971	22.5356	54.8954	22.5433	11.0419	24.4823	9.52577	20.1606	8.8378	19.0684	9.80183
NCU03566	CM002237	+	208486	209834	0.001343	0.001636	0.003385	0.04602	0.095049	0.004739	0.010113	0.017465	0.000109	0.000233	0.009496	0.019907	0.001074	0.002236	0.00355967	0.184999	0.395984	0.073263	0.157339	0.073263	0.040846	0.110508	0.014294	0.031692	0.162349	0.3436	0.586548	1.26554	0.254397
NCU03565	CM002237	-	208789	211333	858.488	982.345	2032.36	974.934	2013.62	837.774	1787.81	931.684	405.82	868.352	346.141	725.635	362.418	754.77	371.46	680.135	1455.81	659.163	1415.61	659.163	1402.64	666.153	291.316	645.911	350.674	742.176	315.168	680.006	319.053
NCU03564	CM002237	-	211544	215013	4.43058	5.0698	10.4888	6.16381	12.7307	5.21465	11.128	5.48275	5.97075	12.7759	3.37382	7.07274	5.14019	10.7049	4.82826	3.26716	6.99327	4.63809	9.96069	4.63809	10.0697	4.18111	4.60564	10.2117	3.39296	7.18095	2.91155	6.28195	3.63672
NCU03563	CM002237	+	215249	218230	17.6499	20.1963	41.7838	19.1192	39.4887	18.9675	40.4765	19.4277	9.40954	20.134	6.86924	14.4004	10.9409	22.7854	9.07321	14.5554	31.1555	13.2015	28.3514	13.2015	32.3466	13.6528	9.85887	21.8593	9.84882	20.8443	11.0425	23.8253	10.2501
NCU03562	CM002237	+	219338	223893	0.100345	0.114822	0.237554	0.632163	1.30566	1.03793	2.21493	0.59497	0.222698	0.476516	0.693375	1.45356	0.15186	0.316264	0.355978	0.756861	1.62004	0.440729	0.946504	0.440729	0.302964	0.546106	0.324098	0.718595	0.230802	0.488476	0.267872	0.577961	0.274257
NCU03561	CM002237	-	225290	227626	68.5355	78.4234	162.249	77.155	159.355	58.3922	124.609	71.3235	53.8574	115.241	31.4004	65.8265	26.9901	56.2095	37.416	90.4394	193.583	77.9707	167.449	77.9707	148.268	82.1269	119.917	265.881	118.04	249.824	118.427	255.518	118.795
NCU03560	CM002237	-	228054	230587	11.2891	12.9178	26.7255	16.5237	34.1279	12.2234	26.0846	13.8883	19.5504	41.8329	8.95392	18.7706	10.7217	22.3289	13.0753	16.2044	34.6851	9.70835	20.8495	9.70835	26.8881	11.8737	10.8436	24.0427	11.2138	23.7333	8.22249	17.7408	10.0933
NCU03559	CM002237	+	230862	233611	256.885	293.946	608.141	310.681	641.678	286.112	610.561	296.913	151.801	324.815	123.364	258.615	107.103	223.052	127.423	244.62	523.602	219.687	471.797	219.687	459.861	227.998	117.446	260.404	134.846	285.391	146.359	315.785	132.884
NCU03558	CM002237	+	233956	235575	184.284	210.871	436.267	198.917	410.841	200.941	428.807	203.576	179.608	384.315	167.253	350.622	167.684	349.218	171.515	200.014	428.124	187.362	402.376	187.362	385.688	191.579	173.169	383.953	148.648	314.602	164.286	354.463	162.034
NCU03557	CM002237	+	235938	239499	11.1916	12.8063	26.4946	10.6597	22.0165	11.4909	24.5216	11.6523	9.5216	20.3738	7.93579	16.6362	7.13036	14.8497	8.19592	16.8112	35.9838	17.0303	36.5739	17.0303	40.3467	16.9572	13.0309	28.8924	12.5589	26.58	13.2221	28.5279	12.9373
NCU03556	CM002237	-	239387	241465	18.4382	21.0984	43.65	15.2143	31.4235	18.5382	39.5605	18.2836	23.937	51.2192	17.2312	36.1227	15.6047	32.4982	18.9243	19.2564	41.2178	19.508	41.8952	19.508	31.407	19.4242	24.8142	55.0185	31.8186	67.3417	30.9281	66.7305	29.187
NCU03555	CM002237	+	242558	245901	5.22847	5.9828	12.3777	6.0194	12.4324	5.40507	11.5344	5.80242	6.5171	13.9449	5.01187	10.5067	5.01536	10.445	5.51478	4.48972	9.61011	4.93441	10.5971	4.93441	11.1035	4.78618	3.72171	8.25183	3.7155	7.86359	3.32578	7.1757	3.58766
NCU03554	CM002237	+	246107	248791	32.181	36.8239	76.1843	33.9731	70.1677	32.7118	69.8067	34.5029	34.7751	74.4099	27.2447	57.1145	24.2107	50.4211	28.7435	26.5006	56.7237	21.2434	45.6221	21.2434	46.7468	22.9958	17.492	38.7837	15.2571	32.2906	15.583	33.6219	16.1107
NCU10342	CM002237	-	253287	253853	0	0	0	0	0	0.705033	1.50454	0.235011	0	0	0	0	0.753046	1.56829	0.251015	1.96337	4.20254	0	0	0	1.04897	0.654458	2.80549	6.22037	0.822216	1.74016	0.381096	0.822252	1.33627
NCU03553	CM002237	+	254616	255456	0.517134	0.591743	1.22425	0	0	0	0	0.197248	0	0	0	0	0	0	0	0	0	0.404593	0.868898	0.404593	0	0.269729	1.40235	3.10932	0.545047	1.15355	0.947254	2.04379	0.964884
NCU03552	CM002237	+	257471	259507	0.633789	0.725228	1.50041	0.59403	1.22691	0.694976	1.48307	0.671411	2.44476	5.23116	3.08161	6.46016	4.3619	9.08407	3.29609	0.266319	0.570049	0.250179	0.53728	0.250179	0.653513	0.255559	2.89967	6.4292	1.62879	3.44722	1.41213	3.04681	1.9802
NCU03551	CM002237	+	264730	268602	4.05525	4.64032	9.60028	6.14973	12.7016	6.10803	13.0345	5.63269	19.7411	42.2409	15.1621	31.7852	16.6658	34.7081	17.1897	4.62767	9.90539	4.15756	8.92872	4.15756	7.8227	4.31426	7.6218	16.8992	10.0492	21.2684	7.98507	17.2286	8.55203
NCU03550	CM002237	-	269736	274698	6.03546	6.90622	14.2882	7.34999	15.1806	7.64071	16.3052	7.29897	6.99673	14.9712	6.35066	13.3133	5.81023	12.1004	6.38587	7.07191	15.1372	6.97892	14.9878	6.97892	16.7905	7.00991	8.30772	18.42	8.44664	17.8767	8.67282	18.7125	8.47572
NCU03549	CM002237	-	275717	278127	29.2982	33.5252	69.3596	36.5538	75.4979	35.2014	75.1196	35.0935	80.7813	172.851	55.4127	116.165	54.9075	114.35	63.7005	31.1209	66.6135	27.2036	58.422	27.2036	62.0267	28.5094	21.6051	47.9033	22.8684	48.3992	22.3715	48.2687	22.2817
NCU03548	CM002237	+	278419	281093	32.3779	37.0492	76.6504	38.5468	79.6142	33.2647	70.9868	36.2869	67.6717	144.8	70.3088	147.392	71.9037	149.746	69.9614	75.676	161.982	75.6096	162.378	75.6096	177.327	75.6317	184.545	409.176	172.734	365.579	177.835	383.695	178.371
NCU03547	CM002237	+	283873	284925	0	0	0	0.385394	0.795989	0	0	0.128465	0	0	0	0	0.378253	0.787747	0.126084	0	0	0.384289	0.825294	0.384289	0	0.256193	0.40363	0.894935	0	0	0	0	0.134543
NCU03546	CM002237	+	285602	290710	13.2863	15.2032	31.4536	13.9521	28.8165	13.6071	29.0374	14.2541	16.0854	34.4187	12.4608	26.1223	13.9542	29.0609	14.1668	12.2804	26.2858	11.3932	24.4679	11.3932	24.44	11.6889	10.8941	24.1546	9.9153	20.985	9.37241	20.2219	10.0606
NCU03545	CM002237	-	292689	299295	3.15186	3.61766	7.48451	2.94643	6.08554	3.01153	6.42658	3.19187	3.69087	7.89751	2.98319	6.25382	3.22607	6.7186	3.30004	2.77485	5.93949	4.27207	9.17464	4.27207	8.59502	3.773	4.55263	10.0942	6.72854	14.2405	5.25749	11.3435	5.51288
NCU03544	CM002237	+	301043	305699	2.60855	2.98489	6.17539	4.09197	8.45152	2.73861	5.84419	3.27182	4.76714	10.2005	4.6377	9.72227	3.65838	7.61893	4.35441	2.74671	5.87926	3.21781	6.91051	3.21781	6.88132	3.06078	4.44889	9.86416	4.65029	9.842	2.00125	4.3179	3.70015
NCU03543	CM002237	+	305951	308861	24.4714	28.002	57.9329	27.6444	57.0964	28.6598	61.1598	28.1021	28.4355	60.8447	24.3051	50.9522	25.1324	52.3407	25.9577	23.0543	49.347	19.8752	42.6836	19.8752	41.5607	20.9349	15.2228	33.7522	19.2655	40.7741	17.8086	38.4239	17.4323
NCU03542	CM002237	+	309496	310744	1.19776	1.37056	2.83553	2.98332	6.16172	2.07024	4.41788	2.14137	2.85182	6.10217	6.52239	13.6733	3.10971	6.47626	4.16131	3.37329	7.22043	4.13331	8.87663	4.13331	5.33878	3.87997	7.00255	15.5262	8.19254	17.3389	8.58645	18.5261	7.92718
NCU03541	CM002237	-	311302	313560	0	0	0	0	0	0	0	0	0	0	0	0	0	0	0	0	0	0	0	0	0	0	10.4129	23.0877	10.842	22.9462	8.08655	17.4475	9.78048
NCU03540	CM002237	-	313184	314057	0	0	0	0	0	0	0	0	0	0	0	0	0	0	0	0	0	0	0	0	0	0	0	0	0	0	0	0	0
NCU03539	CM002237	-	315440	319352	46.8617	53.6225	110.939	59.5498	122.994	54.9296	117.219	56.034	72.6975	155.554	56.2641	117.95	56.4198	117.5	61.7938	36.3324	77.7685	35.251	75.7046	35.251	66.3527	35.6115	35.755	79.2767	29.4654	62.3614	27.707	59.7805	30.9758
NCU03538	CM002237	+	319589	321915	10.9071	12.4807	25.8211	10.8791	22.4696	12.3404	26.3343	11.9001	22.6631	48.4933	22.5126	47.1945	23.0953	48.0981	22.757	11.1221	23.8065	10.1172	21.7276	10.1172	26.2466	10.4522	13.7566	30.5015	13.0101	27.5349	12.187	26.2946	12.9846
NCU03537	CM002237	-	321748	324072	14.5051	16.5978	34.3388	14.5366	30.0238	12.4474	26.5626	14.5273	17.3079	37.0345	8.89654	18.6503	10.6911	22.2653	12.2985	16.7377	35.8266	13.9861	30.0364	13.9861	34.6	14.9033	7.54916	16.7381	7.07781	14.9797	8.74634	18.8711	7.7911
NCU03536	CM002237	+	326313	331203	72.2246	82.6447	170.982	85.2238	176.02	82.9428	176.999	83.6037	73.8032	157.92	80.0883	167.894	78.6067	163.706	77.4994	81.7749	175.037	76.9437	165.243	76.9437	162.132	78.5541	53.19	117.934	45.5701	96.4458	46.1733	99.6234	48.3111
NCU03535	CM002237	-	329641	331354	1.75191	2.00467	4.14742	1.08942	2.25007	1.25589	2.68006	1.44999	8.47767	18.14	7.51129	15.7463	6.8682	14.3037	7.61905	0.450535	0.964356	0.867767	1.8636	0.867767	2.05939	0.72869	1.18039	2.61719	0.994049	2.10383	1.14975	2.4807	1.10807
NCU03534	CM002237	-	333578	334814	1.05255	1.2044	2.49177	4.20031	8.67529	5.34622	11.4088	3.58365	1.23649	2.64578	2.22823	4.67117	2.92113	6.08354	2.12862	5.66235	12.1201	5.52517	11.8658	5.52517	13.8894	5.57089	1.17259	2.5999	1.87776	3.97413	1.74678	3.76885	1.59904
NCU03533	CM002237	+	337789	340145	0.87272	0.99863	2.06605	1.13006	2.33403	2.52378	5.38574	1.55083	0.694607	1.48628	1.09146	2.28809	1.17782	2.45293	0.987963	4.16405	8.91302	5.88897	12.6471	5.88897	13.4155	5.314	2.44472	5.42048	3.99795	8.46136	4.25037	9.17058	3.56434
NCU03532	CM002237	+	340703	341230	0	0	0	0	0	0	0	0	0	0	0	0	0.129125	0.268915	0.0430417	0.021444	0.045901	0.387409	0.831995	0.387409	0.203913	0.265421	0.667412	1.4798	1.56737	3.31723	0	0	0.744928
NCU03531	CM002237	+	341952	342800	0	0	0	0	0	0	0	0	0	0	0.295024	0.618475	0	0	0.0983413	0	0	0	0	0	0	0	0.206196	0.457181	0.170678	0.361228	0	0	0.125625
NCU03530	CM002237	+	350280	352134	488.796	559.316	1157.16	507.335	1047.85	462.035	985.981	509.562	163.298	349.417	72.3899	151.755	69.8898	145.552	101.859	907.893	1943.32	809.65	1738.79	809.65	1656.09	842.398	778.836	1726.85	1077.93	2281.36	905.768	1954.28	920.845
NCU03529	CM002237	-	352997	354317	5.68584	6.50616	13.4605	7.04316	14.5469	6.0568	12.9252	6.53537	11.5693	24.7554	7.5604	15.8493	9.84884	20.5111	9.65952	4.53	9.69634	5.38521	11.5652	5.38521	15.0981	5.10014	5.83264	12.9322	8.05397	17.0456	6.1996	13.3762	6.6954
NCU03528	CM002237	+	355049	356515	19.0668	21.8176	45.1381	17.1516	35.4248	20.9464	44.6994	19.9719	11.1477	23.8532	8.68796	18.2131	10.9527	22.8101	10.2628	7.0079	15.0002	11.7415	25.2159	11.7415	23.1592	10.1637	16.1661	35.8437	18.8612	39.9184	13.9097	30.0116	16.3123
NCU03527	CM002237	-	356390	358365	7.27451	8.32402	17.2214	9.77079	20.1805	9.44289	20.1511	9.17924	7.58771	16.2357	6.55393	13.7394	4.76444	9.9224	6.30203	8.2581	17.6762	6.48528	13.9277	6.48528	19.771	7.07622	9.22531	20.4545	8.78668	18.5964	9.78027	21.1019	9.26409
NCU03526	CM002237	+	358541	361934	25.988	30.3197	62.7278	25.5987	52.8713	32.5745	69.5137	29.4976	41.1274	88.002	32.895	68.9597	30.9966	64.5533	35.0063	26.7123	57.1768	22.6826	48.7128	22.6826	49.705	24.0258	29.5175	65.4468	32.6068	69.0099	29.5089	63.6683	30.5444
NCU03525	CM002237	-	360985	363357	12.2214	13.9846	28.9325	17.7157	36.59	14.3621	30.6486	15.3541	21.0789	45.1034	17.6005	36.8969	18.9852	39.5385	19.2215	18.7349	40.1015	16.0286	34.4229	16.0286	50.4139	16.9307	28.6243	63.4664	33.2839	70.4428	25.9582	56.0074	29.2888
NCU16501	CM002237	+	363983	365363	0	0	0	0	0	0	0	0	0	0	0	0	0	0	0	0.008199	0.017549	0.007837	0.01683	0.007837	0	0.00795767	0.56138	1.2447	0	0	0	0	0.187127
NCU03523	CM002237	-	368381	373148	16.1439	18.473	38.2185	17.8919	36.9537	17.697	37.7653	18.0206	13.6569	29.2223	13.8056	28.9414	12.3765	25.7753	13.2797	35.2795	75.5148	38.2247	82.0909	38.2247	85.6106	37.243	87.2143	193.373	86.2419	182.525	76.0358	164.055	83.164
NCU03520	CM002237	-	381908	382687	0	0	0	0	0	0	0	0	0	0	0	0	0	0	0	0	0	0	0	0	0	0	1.11149	2.46442	0	0	0	0	0.370498
NCU03518	CM002237	+	402017	404462	0.230225	0.26344	0.545027	0.721038	1.48923	0.435654	0.929682	0.473377	0.409259	0.875708	0.227196	0.476285	0	0	0.212152	4.02745	8.62063	4.78363	10.2733	4.78363	17.479	4.53157	2.27278	5.03924	2.55263	5.40245	1.62664	3.50963	2.15068
NCU03517	CM002237	-	406059	407724	31.07	35.5526	73.5541	37.7858	78.0424	33.391	71.2562	35.5764	46.9445	100.449	33.5888	70.4141	41.9451	87.3546	40.8261	24.0228	51.4202	27.6526	59.3864	27.6526	75.7304	26.4427	44.9495	99.6627	51.4714	108.935	52.9335	114.209	49.7848
NCU03516	CM002237	-	407914	409032	63.3748	72.5181	150.031	56.108	115.885	53.5575	114.291	60.7279	58.167	124.462	43.3918	90.9648	38.2661	79.6927	46.6083	55.974	119.811	53.2217	114.298	53.2217	132.998	54.1392	37.9247	84.0872	34.167	72.312	32.2412	69.5636	34.7776
NCU03515	CM002237	+	409410	411467	53.0155	60.6642	125.507	55.3177	114.253	61.6443	131.549	59.2087	46.6256	99.7668	37.4718	78.5542	33.9393	70.6819	39.3456	75.8661	162.389	74.8599	160.768	74.8599	167.093	75.1953	65.7772	145.842	42.7266	90.4278	47.1062	101.636	51.87
NCU03514	CM002237	+	411744	416326	0.910757	1.04215	2.1561	1.39896	2.8894	0.642157	1.37036	1.02776	0.417047	0.892374	0.228397	0.478803	0.240927	0.501753	0.295457	1.09029	2.33372	1.09504	2.35169	1.09504	3.21482	1.09345	2.46102	5.45663	2.36175	4.99848	1.84098	3.9721	2.22125
NCU03513	CM002237	+	417394	419258	0.276056	0.315884	0.653526	0	0	0.476027	1.01584	0.26397	0.757366	1.62057	0.166378	0.348788	0.385903	0.80368	0.436549	0.172236	0.368665	0	0	0	0.327547	0.057412	1.97251	4.37348	1.09696	2.32163	0.503307	1.08594	1.19093
NCU03512	CM002237	+	422205	423659	0	0	0	0	0	0	0	0	0	0	0	0	0	0	0	0.367409	0.786428	0	0	0	0	0.12247	0.140837	0.312266	0	0	0.384978	0.830627	0.175272
NCU03511	CM002237	+	424962	425996	0	0	0	0	0	0	0	0	0.2089	0.446992	0	0	0	0	0.0696333	0	0	0	0	0	0	0	0	0	0	0	0	0	0
NCU10152	CM002237	+	426968	427774	0	0	0	0	0	0.643715	1.37369	0.214572	3.64989	7.80982	1.09784	2.30147	1.51806	3.16151	2.0886	0	0	0	0	0	0	0	0	0	0	0	0.01834	0.03957	0.00611333
NCU03509	CM002237	+	432025	434576	23.494	26.8835	55.6188	17.2365	35.6001	14.2987	30.5133	19.4729	26.5819	56.8785	12.5887	26.3904	14.386	29.9602	17.8522	43.4791	93.0656	36.5121	78.4129	36.5121	96.1553	38.8344	2.60567	5.77735	1.37807	2.91659	1.70549	3.67976	1.89641
NCU16502	CM002237	+	436772	437506	0.384651	0.440146	0.91061	0.080737	0.166754	1.57804	3.36752	0.699639	1.63859	3.50617	4.54419	9.52624	10.5057	21.8791	5.56283	0.781438	1.67265	1.45126	3.11671	1.45126	1.47377	1.22799	8.93383	19.8082	4.63679	9.81342	3.78218	8.16042	5.78426
NCU16503	CM002237	-	437172	439667	8.529	9.75951	20.1913	7.70724	15.9185	9.20635	19.6463	8.89103	9.10539	19.4832	10.3031	21.5989	11.1963	23.3173	10.2016	12.7788	27.3526	11.401	24.4847	11.401	34.381	11.8603	24.6779	54.7163	22.22	47.0271	21.9757	47.4147	22.9579
NCU03507	CM002237	-	439578	441954	1.92458	2.20224	4.55618	2.71065	5.59855	1.96168	4.18622	2.29152	4.50698	9.64378	5.81818	12.197	6.53895	13.618	5.62137	3.42253	7.32582	3.4583	7.427	3.4583	10.4114	3.44638	6.15626	13.6498	4.73515	10.0216	2.53316	5.46553	4.47486
NCU03506	CM002237	-	442860	443780	23.2682	26.6252	55.0844	35.3148	72.939	33.1665	70.7772	31.7022	12.2114	26.1293	15.0635	31.5785	13.5711	28.2631	13.6153	6.71996	14.3839	8.17413	17.5546	8.17413	18.4627	7.68941	28.6694	63.5663	54.9135	116.22	39.5669	85.3695	41.0499
NCU03505	CM002237	-	445199	452671	9.64336	11.0346	22.8294	11.8959	24.5698	13.1752	28.1158	12.0353	15.0234	32.1463	13.0874	27.4359	14.5596	30.3217	14.2235	13.9368	29.8313	13.1395	28.2182	13.1395	27.4858	13.4053	14.1632	31.4029	14.8938	31.5217	14.5608	31.4163	14.5393
NCU03504	CM002237	-	455962	458715	19.539	22.3579	46.256	25.6269	52.9295	20.6499	44.0667	22.8782	22.2995	47.7151	15.3364	32.1506	17.7146	36.8922	18.4501	17.0809	36.5612	15.7645	33.8556	15.7645	31.7449	16.2033	13.4547	29.832	13.8851	29.3868	14.188	30.6121	13.8426
NCU03503	CM002237	+	458937	460663	18.1307	20.7465	42.9221	14.4835	29.9141	20.5224	43.7947	18.5841	14.7999	31.6679	20.7113	43.4183	17.5631	36.5768	17.6914	14.4905	31.0166	15.9979	34.3568	15.9979	30.7188	15.4954	23.3692	51.8146	15.9358	33.7269	19.9295	42.9998	19.7448
NCU03502	CM002237	-	460651	463028	1.57485	1.80206	3.72826	2.21552	4.57592	2.54608	5.43332	2.18789	1.93949	4.15001	2.20641	4.62543	2.83702	5.90837	2.32764	1.02515	2.19431	1.56682	3.36488	1.56682	5.91406	1.38626	2.71808	6.02657	2.97002	6.28583	3.04053	6.56023	2.90954
NCU03501	CM002237	-	463178	466360	12.2132	13.9752	28.9131	15.472	31.9557	11.9885	25.5835	13.8119	14.8804	31.8403	16.5312	34.6554	19.2792	40.1507	16.8969	3.90532	8.35923	5.65408	12.1426	5.65408	10.4064	5.07116	5.26182	11.6666	6.26751	13.2647	5.64411	12.1777	5.72448
NCU03500	CM002237	+	467086	469762	53.0018	60.6486	125.475	86.6471	178.96	75.9352	162.045	74.4103	25.5911	54.7584	12.7718	26.7744	13.6943	28.5196	17.3524	32.0242	68.5468	28.655	61.539	28.655	56.1918	29.778	34.5483	76.6011	30.946	65.495	35.3989	76.3766	33.6311
NCU03499	CM002237	+	470492	472087	1.36111	1.55748	3.22225	0	0	0	0	0.519161	0	0	0	0	0	0	0	0	0	0	0	0	0	0	0	0	0	0	0	0	0
NCU03498	CM002237	-	474216	476804	12.2238	13.9874	28.9382	17.1067	35.332	13.9799	29.8331	15.0247	22.8417	48.8755	18.8866	39.5931	15.0922	31.4308	18.9402	15.9886	34.2231	21.0547	45.2168	21.0547	42.3154	19.366	19.6543	43.5778	27.1098	57.376	27.7424	59.8569	24.8355
NCU03497	CM002237	+	477998	479620	17.8848	20.4651	42.34	20.2093	41.7402	22.9966	49.0746	21.2237	24.5921	52.6208	12.4962	26.1966	15.8872	33.0867	17.6585	15.3862	32.9337	15.6755	33.6644	15.6755	28.1248	15.5791	7.19144	15.945	9.84236	20.8306	9.79509	21.1339	8.94296
NCU03496	CM002237	-	479721	482354	3.29748	3.77322	7.80635	2.25846	4.6646	3.392	7.23851	3.14123	4.57197	9.78284	3.8057	7.97811	4.42087	9.20687	4.26618	1.26267	2.70272	2.09576	4.50083	2.09576	1.96688	1.81807	2.8053	6.21995	2.51713	5.32732	2.12763	4.59057	2.48335
NCU03495	CM002237	+	482886	485588	4.2549	4.86877	10.0729	4.86561	10.0494	6.62414	14.1359	5.45284	7.32983	15.684	5.60809	11.7566	6.12528	12.7565	6.3544	4.16554	8.91622	3.62043	7.77518	3.62043	9.84297	3.80213	3.51919	7.8028	3.71611	7.86487	4.60524	9.93626	3.94685
NCU15253	CM002237	+	485931	486026	0	0	0	0	0	0	0	0	0	0	0	0	0	0	0	0	0	0	0	0	0	0	0	0	0	0	0	0	0
NCU15254	CM002237	+	486386	486478	0	0	0	0	0	0	0	0	0	0	0	0	0	0	0	0	0	0	0	0	0	0	0	0	0	0	0	0	0
NCU03494	CM002237	-	487248	490231	1.94914	2.23035	4.61433	2.32396	4.79989	2.7757	5.92334	2.44334	0.357625	0.765225	0.629158	1.31894	0.406731	0.847055	0.464505	0	0	0	0	0	0	0	0	0	0	0	0	0	0
NCU03493	CM002237	-	490974	494540	28.3531	32.4437	67.1222	34.4308	71.1132	34.128	72.829	33.6675	41.563	88.9341	36.0043	75.478	35.5491	74.0344	37.7055	11.4487	24.5056	12.1082	26.0034	12.1082	22.8618	11.8883	17.8869	39.659	19.2349	40.7092	16.9714	36.6174	18.031
NCU03492	CM002237	+	495313	497820	135.462	155.006	320.689	134.54	277.878	146.729	313.118	145.425	111.009	237.531	111.725	234.215	112.129	233.52	111.621	77.7457	166.412	73.0547	156.891	73.0547	175.723	74.6184	30.3678	67.332	52.68	111.493	68.6843	148.193	50.5774
NCU03491	CM002237	+	498002	500940	36.1763	41.3956	85.6427	41.7033	86.1336	36.9974	78.9523	40.0321	44.6861	95.6167	37.3834	78.3689	39.5522	82.3711	40.5405	38.5605	82.5377	35.2693	75.7438	35.2693	79.4241	36.3664	33.5593	74.4082	28.4565	60.2262	27.8174	60.0189	29.9444
NCU03490	CM002237	+	503316	505556	1.26882	1.45188	3.00377	1.0173	2.10112	0.944525	2.01561	1.1379	0.990422	2.11925	0.13989	0.293259	0.248841	0.518234	0.459718	0.163395	0.349741	0	0	0	0.490758	0.054465	0	0	0.216539	0.45829	0.175322	0.378275	0.13062
NCU03489	CM002237	-	508113	511595	1.68672	1.96346	4.06217	2.19643	4.53648	2.40636	5.13515	2.18875	0.960538	2.05531	0.195396	0.40962	1.05217	2.19125	0.736035	2.33652	5.00125	3.87909	8.33067	3.87909	10.773	3.3649	1.67979	3.72447	3.0523	6.45997	3.27546	7.06712	2.66918
NCU03488	CM002237	-	511656	513886	155.526	177.964	368.188	187.202	386.645	190.595	406.728	185.254	468.449	1002.36	264.002	553.443	293.262	610.747	341.905	60.3785	129.238	68.5716	147.263	68.5716	136.09	65.8406	123.651	274.16	120.712	255.477	122.832	265.023	122.398
NCU03486	CM002237	+	521494	525006	43.873	60.0441	124.224	62.3128	128.7	58.293	124.397	60.2166	96.2208	205.888	78.2659	164.073	89.3984	186.181	87.9617	31.7278	67.9123	30.8655	66.2862	30.8655	63.9692	31.1529	25.7921	57.1868	24.7817	52.4486	23.953	51.6809	24.8423
NCU03485	CM002237	+	525260	526835	14.0723	16.1026	33.3144	15.9779	33.0006	17.0292	36.3401	16.3699	9.66053	20.671	6.17541	12.9459	6.27071	13.0593	7.36888	18.2423	39.0471	16.1381	34.658	16.1381	42.605	16.8395	14.7179	32.6329	11.658	24.6732	13.153	28.3789	13.1763
NCU03484	CM002237	+	528760	530861	0.146819	0.168001	0.347575	0.239035	0.4937	0.302655	0.645865	0.236564	0.824334	1.76386	0.311064	0.652101	0.436193	0.908414	0.523864	2.10634	4.50855	2.50944	5.38924	2.50944	4.46902	2.37507	19.752	43.7944	16.4491	34.8133	17.7862	38.3756	17.9958
NCU03483	CM002237	+	532003	536457	15.5864	17.8351	36.8988	22.012	45.4634	19.4705	41.55	19.7726	14.9704	32.0328	12.6251	26.4667	12.1726	25.3506	13.256	17.4188	37.2845	17.0903	36.7028	17.0903	38.2732	17.1998	10.3806	23.0161	11.1703	23.6411	10.7706	23.2386	10.7738
NCU09802	CM002236	-	4095695	4096940	134.093	153.439	317.447	153.13	316.274	149.629	319.307	152.066	766.022	1639.09	1226.61	2571.42	1295.1	2697.17	1095.91	266.234	569.865	262.159	563.009	262.159	568.622	263.517	1386.18	3073.46	1302.11	2755.82	1376.53	2969.99	1354.94
NCU09803	CM002236	+	4098808	4100551	73.7145	84.3495	174.509	75.1418	155.197	69.0655	147.385	76.1856	253.587	542.61	348.263	730.085	416.019	866.398	339.29	113.794	243.573	103.53	222.34	103.53	261.668	106.951	259.907	576.269	287.797	609.102	282.668	609.883	276.791
NCU09804	CM002236	+	4100771	4104175	0.922099	1.05513	2.18295	1.35356	2.79563	0.948546	2.02419	1.11908	0.898834	1.92328	1.06169	2.22569	0.926047	1.92858	0.962191	1.60026	3.42531	3.28037	7.04487	3.28037	6.55622	2.72033	2.86004	6.34133	2.58233	5.46531	4.58492	9.89241	3.34243
NCU09805	CM002236	+	4104873	4108609	0.750304	0.858553	1.77625	1.00018	2.06576	0.62597	1.33582	0.828234	0.665997	1.42506	0.346149	0.725652	0.397919	0.828703	0.470022	1.03422	2.21373	1.33501	2.86705	1.33501	3.18947	1.23475	8.61145	19.0935	9.1339	19.3312	4.51492	9.74137	7.42009
NCU09806	CM002236	-	4108777	4110357	75.3552	86.227	178.393	97.6689	201.725	81.056	172.973	88.3173	97.1031	207.776	104.061	218.149	114.486	238.427	105.217	58.3337	124.862	53.4753	114.843	53.4753	116.098	55.0948	59.1104	131.061	36.7652	77.8107	40.6936	87.8004	45.5231
NCU09807	CM002236	-	4111149	4116658	1.92492	2.20264	4.55701	2.00721	4.14568	1.47016	3.13732	1.89334	2.06315	4.4146	1.64495	3.4484	1.54216	3.2117	1.75008	1.68746	3.61196	1.70549	3.66268	1.70549	3.00277	1.69948	2.30908	5.11974	1.4397	3.04702	2.20714	4.76211	1.98531
NCU09808	CM002236	-	4117346	4121351	45.4814	52.0431	107.671	53.2187	109.917	50.8633	108.542	52.0417	53.753	115.018	41.4762	86.9489	39.7678	82.8203	44.999	41.4095	88.6358	42.5963	91.4791	42.5963	92.6139	42.2007	36.9436	81.912	30.2826	64.0908	29.9701	64.6634	32.3988
NCU09809	CM002236	+	4121814	4122875	10.3488	11.8418	24.4994	9.31327	19.2356	8.16802	17.4305	9.77438	14.1896	30.362	23.3946	49.0434	19.1171	39.8132	18.9004	10.8899	23.3095	10.5181	22.5885	10.5181	35.6171	10.642	17.0777	37.8649	15.118	31.9962	16.6745	35.9769	16.2901
NCU09810	CM002236	+	4123070	4126293	23.3048	26.667	55.171	33.8849	69.9855	40.3352	86.0751	33.629	10.0356	21.4735	5.33494	11.1839	8.13105	16.9337	7.83385	58.2657	124.716	60.1973	129.279	60.1973	126.422	59.5534	15.9415	35.3457	18.6009	39.3675	17.4418	37.6324	17.3281
NCU09811	CM002236	-	4126097	4128475	6.95166	7.9546	16.4571	8.49525	17.546	6.61043	14.1066	7.68676	5.30848	11.3588	6.02521	12.631	3.9078	8.13836	5.08049	9.66846	20.6951	8.3912	18.0208	8.3912	18.2445	8.81695	23.1792	51.3934	21.0866	44.6282	20.4579	44.1399	21.5746
NCU09812	CM002236	+	4130793	4134687	7.58086	8.67457	17.9467	8.30957	17.1625	8.32601	17.7676	8.43672	4.29743	9.19539	3.61007	7.568	5.02501	10.4651	4.31084	13.9185	29.7922	10.9512	23.5186	10.9512	26.3417	11.9403	8.63341	19.1422	7.76172	16.4271	6.99818	15.0993	7.79777
NCU09813	CM002236	-	4135019	4136435	84.3665	108.912	225.326	95.9344	198.142	89.35	190.672	98.0654	98.1491	210.014	86.6755	181.703	82.8787	172.603	89.2344	61.3116	131.236	72.3971	155.479	72.3971	148.833	68.702	73.1543	162.199	80.5822	170.546	68.0362	146.795	73.9242
NCU16378	CM002236	+	4137114	4137994	6.58805	7.53853	15.5963	3.90811	8.07177	9.35308	19.9594	6.93324	0.736246	1.57538	0.469499	0.984238	0.845862	1.76159	0.683869	4.60926	9.86599	4.04325	8.68323	4.04325	16.6014	4.23192	6.90811	15.3168	11.7936	24.9603	10.865	23.4424	9.85559
NCU09814	CM002236	+	4138151	4142009	19.3433	22.134	45.7927	22.4655	46.4	19.8399	42.3382	21.4798	16.8223	35.9954	12.3497	25.8895	13.796	28.7315	14.3227	20.3196	43.4934	18.907	40.6043	18.907	40.7646	19.3778	16.0077	35.4926	13.936	29.4945	11.6307	25.0943	13.8581
NCU16379	CM002236	-	4142143	4142751	0	0	0	0	0	0	0	0	0	0	0.293152	0.614552	0.631012	1.31414	0.308055	2.33853	5.00555	1.08472	2.32953	1.08472	0	1.50266	0	0	0.756681	1.60146	0.557568	1.20301	0.438083
NCU09815	CM002236	-	4142926	4145218	3.0412	3.47996	7.19963	2.85131	5.88908	2.66792	5.69332	2.99973	4.60975	9.86369	5.24756	11.0008	4.5963	9.57223	4.81787	2.97962	6.37779	2.76475	5.93754	2.76475	5.53144	2.83637	4.84806	10.7492	6.12927	12.9721	4.49189	9.6917	5.15641
NCU09816	CM002236	-	4145268	4147562	301.336	344.811	713.373	353.709	730.548	314.164	670.423	337.561	154.151	329.844	114.915	240.902	97.2576	202.548	122.108	260.246	557.049	254.695	546.979	254.695	520.924	256.545	134.927	299.164	131.505	278.32	128.435	277.112	131.622
NCU09817	CM002236	-	4148071	4150160	106.127	121.438	251.242	119.771	247.373	100.872	215.26	114.027	75.4372	161.416	58.7705	123.204	60.011	124.979	64.7396	322.037	689.31	346.191	743.474	346.191	784.087	338.139	514.37	1140.47	580.06	1227.65	555.111	1197.71	549.847
NCU09818	CM002236	-	4150992	4152444	8.56338	9.79885	20.2727	8.97362	18.534	8.64719	18.453	9.13989	6.40272	13.7002	5.83948	12.2416	10.0135	20.8541	7.41857	4.70191	10.0643	4.21143	9.0444	4.21143	13.7358	4.37492	9.88033	21.9068	12.9981	27.5095	12.5237	27.0211	11.8007
NCU09819	CM002236	+	4152465	4154943	20.6927	23.6781	48.9871	23.5979	48.739	21.1235	45.0774	22.7998	23.1444	49.523	20.2708	42.4948	20.9495	43.6294	21.4549	25.1967	53.9328	23.6612	50.8145	23.6612	48.4435	24.1731	23.0201	51.0406	19.3737	41.0031	21.5235	46.4391	21.3058
NCU09820	CM002236	-	4154926	4159889	0.941568	1.07741	2.22904	1.00154	2.06858	1.73436	3.7011	1.2711	1.26201	2.70038	0.958673	2.00972	1.19305	2.48463	1.13791	1.92011	4.10995	1.41427	3.03727	1.41427	3.88986	1.58289	5.7375	12.7213	7.87626	16.6695	4.99155	10.7698	6.20177
NCU09821	CM002236	-	4160217	4162445	81.0731	92.7698	191.93	71.0593	146.765	78.6891	167.922	80.8394	57.9871	124.078	58.8141	123.295	52.3764	109.079	56.3926	75.1851	160.931	86.4891	185.743	86.4891	191.34	82.7211	261.469	579.734	339.193	717.876	282.383	609.268	294.348
NCU16380	CM002236	-	4196188	4198145	2.05364	2.34993	4.86172	3.37456	6.96979	2.382	5.08317	2.70216	8.56755	18.3324	8.0298	16.8333	5.78366	12.045	7.46033	1.3161	2.81706	1.87187	4.02001	1.87187	1.84828	1.68661	1.47835	3.27782	0.222347	0.470582	0.308873	0.666424	0.669856
NCU09333	CM002236	+	4197553	4201223	76.8152	87.8976	181.85	89.6156	185.091	90.2994	192.698	89.2709	255.533	546.776	342.853	718.743	343.527	715.428	313.971	81.7868	175.062	82.3384	176.829	82.3384	178.418	82.1546	87.6961	194.441	83.4033	176.517	92.7439	200.104	87.9478
NCU14019	CM002236	+	4201785	4202871	5.50535	6.29962	13.0332	5.60313	11.5727	6.64635	14.1833	6.18303	0.542704	1.16125	0.263613	0.552626	0.257781	0.536853	0.354699	11.6442	24.924	8.70561	18.696	8.70561	23.0795	9.68513	9.02223	20.0042	7.99972	16.9308	9.53573	20.5743	8.85256
NCU09332	CM002236	-	4202950	4206244	40.9086	46.8106	96.8456	47.9637	99.0638	50.1114	106.938	48.2952	42.1897	90.2752	43.7166	91.6456	46.1046	96.0173	44.0037	45.7561	97.9396	38.2223	82.0857	38.2223	95.2534	40.7336	31.0453	68.8341	25.1962	53.3259	24.1876	52.1872	26.8097
NCU09331	CM002236	+	4206965	4208009	134.383	153.771	318.133	167.1	345.126	155.447	331.723	158.772	52.522	112.384	46.759	98.0236	40.0661	83.4415	46.4491	285.359	610.803	282.593	606.892	282.593	511.613	283.515	198.67	440.495	179.05	378.946	210.127	453.37	195.949
NCU09330	CM002236	+	4208122	4209245	3.93797	4.50611	9.32262	4.02535	8.31392	4.94309	10.5485	4.49152	9.15821	19.5962	14.213	29.7954	17.5411	36.5311	13.6374	6.05944	12.97	6.8955	14.8087	6.8955	5.60144	6.61681	6.69659	14.8478	9.98118	21.1244	8.62394	18.607	8.4339
NCU09329	CM002236	-	4210793	4212676	8.66933	9.92008	20.5235	7.95208	16.4242	12.8035	27.3226	10.2252	13.1045	28.0403	11.0382	23.1401	10.6664	22.2138	11.603	11.6204	24.873	5.83193	12.5246	5.83193	17.8669	7.76141	17.131	37.9831	18.5522	39.2643	17.0636	36.8164	17.5823
NCU09328	CM002236	+	4216631	4218403	0	0	0	0	0	0	0	0	0	0	0	0	0	0	0	0	0	0	0	0	0.221312	0	0	0	0.086572	0.183223	0	0	0.0288573
NCU09327	CM002236	-	4218767	4222717	4.89243	5.59828	11.5822	5.66241	11.6951	4.33697	9.25507	5.19922	4.63928	9.92687	3.30791	6.93457	2.61212	5.43998	3.51977	5.03153	10.7698	5.95216	12.7828	5.95216	12.8331	5.64528	5.54884	12.303	6.16505	13.0479	5.6855	12.267	5.79979
NCU16381	CM002236	+	4225066	4225380	2.11429	2.41932	5.00529	0.778728	1.60838	0.737063	1.57289	1.3117	0.396143	0.847643	1.43754	3.01359	0.131893	0.274679	0.655191	0	0	0.6425	1.37982	0.6425	0	0.428333	0.48718	1.08018	1.14834	2.43038	1.15323	2.48821	0.929584
NCU09326	CM002236	+	4225488	4227910	525.868	601.737	1244.92	669.96	1383.73	624.595	1332.88	632.098	896.648	1918.6	845.377	1772.21	740.081	1541.29	827.369	537.654	1150.83	480.614	1032.16	480.614	1054.22	499.627	359.892	797.959	362.15	766.464	397.233	857.068	373.092
NCU09325	CM002236	-	4230174	4234281	16.0845	18.4051	38.078	17.0645	35.2448	17.7892	37.962	17.7529	10.4182	22.2922	10.4713	21.9517	12.1361	25.2745	11.0085	18.8497	40.3472	18.553	39.8441	18.553	42.6259	18.6519	12.7862	28.3497	10.1372	21.4547	12.9391	27.9175	11.9542
NCU09324	CM002236	-	4237057	4241723	25.2181	29.2773	60.5713	29.3779	60.6769	29.0091	61.9052	29.2214	33.9322	72.6062	27.26	57.1468	25.4161	52.9314	28.8694	27.0676	57.9374	23.8993	51.3259	23.8993	57.1624	24.9554	34.0402	75.4745	28.0541	59.3745	29.648	63.9684	30.5807
NCU09323	CM002236	-	4242903	4243847	0	0	0	0	0	0	0	0	0	0	0	0	0	0	0	0	0	0.906233	1.94621	0.906233	0	0.604155	0.418326	0.927519	0.492322	1.04196	0	0	0.303549
NCU16382	CM002236	-	4243946	4245499	0	0	0	0	0	1.00463	2.14387	0.334876	1.43048	3.06087	2.24336	4.70289	1.653	3.44253	1.77562	0.166377	0.356125	0	0	0	0	0.055459	0.616322	1.36652	1.93646	4.09837	2.14995	4.63873	1.56758
NCU09322	CM002236	+	4247227	4251744	14.5721	16.7049	34.5605	19.922	41.1468	15.0747	32.1693	17.2339	21.8928	46.8449	23.4867	49.2366	21.8835	45.5745	22.421	18.9327	40.5249	15.8919	34.1292	15.8919	37.5195	16.9055	14.3999	31.9277	16.061	33.9919	16.1406	34.825	15.5338
NCU09321	CM002236	-	4251989	4255396	14.7306	16.8559	34.8728	12.5388	25.8976	17.0058	36.2902	15.4668	22.0815	47.2488	40.6552	85.2278	37.1239	77.3141	33.2869	27.1972	58.2148	23.6871	50.8701	23.6871	53.5959	24.8571	12.8561	28.5047	13.3563	28.2676	14.861	32.0641	13.6911
NCU09320	CM002236	+	4256099	4258456	46.5954	53.3179	110.308	60.3145	124.573	52.4061	111.834	55.3462	69.013	147.67	62.3146	130.634	53.1582	110.707	61.4953	94.6957	202.693	96.5336	207.314	96.5336	189.7	95.921	163.482	362.475	145.952	308.898	161.595	348.657	157.01
NCU09319	CM002236	-	4258279	4261511	15.1269	17.398	35.9945	17.4483	36.0375	14.5744	31.1018	16.4736	23.8604	51.0552	19.5223	40.9256	18.2445	37.9958	20.5424	13.9415	29.8415	12.1147	26.0174	12.1147	25.2146	12.7237	14.7299	32.6593	9.18414	19.4376	10.7452	23.1839	11.5531
NCU09318	CM002236	-	4261801	4265842	1.50742	1.7249	3.56862	2.28357	4.71647	1.42238	3.03534	1.81028	2.8928	6.18986	1.88773	3.95735	2.40545	5.00959	2.39533	2.12031	4.53845	1.90832	4.09829	1.90832	2.15167	1.97898	1.58898	3.52312	2.75089	5.82205	2.66857	5.7577	2.33615
[truncated: 9,434 more rows]
